# Supplementary material for: Resistance to preservatives and the viable but non-culturable state formation of Asaia lannensis in flavored syrups
Source: Front Microbiol. 2024 Feb 16;15:1345800. doi: 10.3389/fmicb.2024.1345800 (PMC10904602; doi:10.3389/fmicb.2024.1345800)
Supplement: Supplementary file 1 [file Data_Sheet_1.ZIP]

Archive with 5 entries (4 files):
- supplementary material/
- supplementary material/Supplementary material_Resistance to preservatives and the Viable but Non-culturable (VBNC) State Formation of spoilage bacteria in flavored syrups.docx
- supplementary material/Supplementary Table S1.xlsx
- supplementary material/Supplementary Table S2.xlsx
- supplementary material/Supplementary Table S3.xlsx
