# Supplementary material for: Resistance to preservatives and the viable but non-culturable state formation of Asaia lannensis in flavored syrups
Source: Front Microbiol. 2024 Feb 16;15:1345800. doi: 10.3389/fmicb.2024.1345800 (PMC10904602; doi:10.3389/fmicb.2024.1345800)
Supplement: Supplementary file 1 [file Data_Sheet_1.ZIP › supplementary material/Supplementary Table S1.xlsx]

## Sheet: Sheet1
Table S2 The gene number of up-regulated in DNA binding of MF in GO term
geneID	length	AL1.Count	AL1.FPKM	AL2.Count	AL2.FPKM	AL3.Count	AL3.FPKM	CK1.Count	CK1.FPKM	CK2.Count	CK2.FPKM	CK3.Count	CK3.FPKM	baseMean	log2FoldChange	lfcSE	stat	pvalue	padj	Regulation	GeneName	Chr	Start	End	locus_tag	Product	GO_Biological_Process	GO_Cellular_Component	GO_Molecular_Function	COG
gene-10_109	255	54	52.3	44	42.17	46	42.76	138	85.28	140	79.64	155	90.69	88.4998	1.00489	0.207951	4.83234	1.34939e-06	3.55164e-06	Ups	10_109	scaffold10	115227	115481	10_109	MULTISPECIES: XRE family transcriptional regulator [Alphaproteobacteria]	-	-	GO:0003677:DNA binding;GO:0043565:sequence-specific DNA binding	-
gene-10_92	393	24	15.08	29	18.03	48	28.95	184	73.78	206	76.04	200	75.93	100.994	1.94472	0.221139	8.79412	1.4417e-18	8.43724e-18	Ups	10_92	scaffold10	97382	97774	10_92	MULTISPECIES: transcriptional regulator [Alphaproteobacteria]	-	-	GO:0003677:DNA binding;GO:0043565:sequence-specific DNA binding	-
gene-11_35	1029	50	12	48	11.4	43	9.91	262	40.13	705	99.38	340	49.3	204.78	2.43801	0.398243	6.12192	9.24543e-10	3.09517e-09	Ups	11_35	scaffold11	40530	41558	11_35	LacI family transcriptional regulator [Asaia bogorensis]	GO:0006355:regulation of transcription, DNA-templated	-	GO:0003677:DNA binding	gnl|CDD|224525;COG1609, PurR, Transcriptional regulators [Transcription].
gene-11_57	936	22	5.8	20	5.22	25	6.33	85	14.31	66	10.23	95	15.14	47.3521	1.27253	0.281181	4.52567	6.02034e-06	1.4942e-05	Ups	11_57	scaffold11	64977	65912	11_57	helix-turn-helix domain-containing protein [Asaia prunellae]	GO:0006355:regulation of transcription, DNA-templated	-	GO:0003677:DNA binding;GO:0003700:DNA-binding transcription factor activity;GO:0043565:sequence-specific DNA binding	gnl|CDD|227311;COG4977, COG4977, Transcriptional regulator containing an amidase domain and an AraC-type DNA-binding HTH domain [Transcription].
gene-16_53	2169	1972	224.53	2028	228.5	2109	230.48	6548	475.75	6169	412.57	5922	407.35	3794.56	1.04781	0.0949752	11.0325	2.66367e-28	2.55613e-27	Ups	16_53	scaffold16	53244	55412	16_53	excinuclease ABC subunit B [Asaia bogorensis NBRC 16594]	GO:0006289:nucleotide-excision repair	GO:0009380:excinuclease repair complex	GO:0003677:DNA binding;GO:0005515:protein binding;GO:0005524:ATP binding;GO:0016787:hydrolase activity;GO:0016887:ATPase activity	gnl|CDD|223630;COG0556, UvrB, Helicase subunit of the DNA excision repair complex [DNA replication, recombination, and repair].
gene-1_185	603	29	11.88	64	25.94	37	14.54	122	31.88	147	35.36	134	33.15	81.1119	1.04882	0.234228	4.47778	7.54229e-06	1.85113e-05	Ups	1_185	scaffold1	208033	208635	1_185	TetR/AcrR family transcriptional regulator [Asaia bogorensis]	-	-	GO:0003677:DNA binding	gnl|CDD|224228;COG1309, AcrR, Transcriptional regulator [Transcription].
gene-1_197	324	67	51.07	72	54.31	67	49.02	240	116.73	438	196.1	346	159.33	180.431	1.71273	0.189394	9.0432	1.52146e-19	9.36519e-19	Ups	1_197	scaffold1	218616	218939	1_197	integration host factor subunit alpha [Asaia platycodi]	GO:0006310:DNA recombination;GO:0006355:regulation of transcription, DNA-templated	-	GO:0003677:DNA binding	gnl|CDD|223847;COG0776, HimA, Bacterial nucleoid DNA-binding protein [DNA replication, recombination, and repair].
gene-1_231	501	27	13.31	37	18.05	15	7.1	87	27.37	98	28.37	98	29.18	54.6585	1.23679	0.270626	4.57012	4.87441e-06	1.22157e-05	Ups	1_231	scaffold1	255706	256206	1_231	RNA polymerase sigma factor [Asaia platycodi]	GO:0006352:DNA-templated transcription, initiation;GO:0006355:regulation of transcription, DNA-templated	-	GO:0003677:DNA binding;GO:0003700:DNA-binding transcription factor activity;GO:0016987:sigma factor activity	gnl|CDD|224511;COG1595, RpoE, DNA-directed RNA polymerase specialized sigma subunit, sigma24 homolog [Transcription].
gene-1_62	1446	885	151.15	1034	174.76	1007	165.08	3296	359.21	3715	372.68	3451	356.07	2021.6	1.27327	0.0829427	15.3512	3.47685e-53	7.8996e-52	Ups	1_62	scaffold1	64492	65937	1_62	chromosomal replication initiator protein DnaA [Asaia bogorensis]	GO:0006270:DNA replication initiation;GO:0006275:regulation of DNA replication	-	GO:0003677:DNA binding;GO:0003688:DNA replication origin binding;GO:0005524:ATP binding;GO:0043565:sequence-specific DNA binding	gnl|CDD|223666;COG0593, DnaA, ATPase involved in DNA replication initiation [DNA replication, recombination, and repair].
gene-21_33	1149	1619	347.97	1703	362.23	1768	364.74	6619	907.83	6205	783.37	8511	1105.14	3948.69	1.49796	0.110773	13.5227	1.14868e-41	1.71469e-40	Ups	21_33	scaffold21	37698	38846	21_33	Protein of unknown function DUF208 [Asaia platycodi SF2.1]	GO:0006310:DNA recombination;GO:0015074:DNA integration	-	GO:0003677:DNA binding	gnl|CDD|223655;COG0582, XerC, Integrase [DNA replication, recombination, and repair].
gene-2_120	918	47	12.64	67	17.84	72	18.59	222	38.11	216	34.13	233	37.87	129.387	1.27512	0.185047	6.89076	5.54934e-12	2.20688e-11	Ups	2_120	scaffold2	129286	130203	2_120	hypothetical protein [Asaia prunellae]	-	-	GO:0003677:DNA binding	gnl|CDD|225818;COG3279, LytT, Response regulator of the LytR/AlgR family [Transcription / Signal transduction mechanisms].
gene-2_254	1011	44	10.75	63	15.23	66	15.47	205	31.95	247	35.44	221	32.61	126.742	1.37831	0.185913	7.41376	1.22768e-13	5.43486e-13	Ups	2_254	scaffold2	278211	279221	2_254	DNA polymerase III subunit delta [Asaia bogorensis]	GO:0006260:DNA replication	GO:0009360:DNA polymerase III complex	GO:0003677:DNA binding;GO:0003887:DNA-directed DNA polymerase activity	gnl|CDD|224383;COG1466, HolA, DNA polymerase III, delta subunit [DNA replication, recombination, and repair].
gene-38_5	744	1	0.33	3	0.99	4	1.27	8	1.69	14	2.73	15	3.01	6.60467	1.33581	0.596853	2.23808	0.0252157	0.0384772	Ups	38_5	scaffold38	1755	2498	38_5	PREDICTED: modification methylase SmeI-like [Drosophila elegans]	GO:0006306:DNA methylation;GO:0032259:methylation	-	GO:0003676:nucleic acid binding;GO:0003677:DNA binding;GO:0008168:methyltransferase activity;GO:0008170:N-methyltransferase activity	gnl|CDD|223931;COG0863, COG0863, DNA modification methylase [DNA replication, recombination, and repair].
gene-39_11	504	24	11.76	36	17.46	23	10.82	50	15.63	125	35.98	94	27.83	52.9845	1.0767	0.295736	3.64073	0.000271865	0.000557441	Ups	39_11	scaffold39	9688	10191	39_11	MULTISPECIES: sigma-70 family RNA polymerase sigma factor [Asaia]	GO:0006352:DNA-templated transcription, initiation;GO:0006355:regulation of transcription, DNA-templated	-	GO:0003677:DNA binding;GO:0003700:DNA-binding transcription factor activity;GO:0016987:sigma factor activity	gnl|CDD|224511;COG1595, RpoE, DNA-directed RNA polymerase specialized sigma subunit, sigma24 homolog [Transcription].
gene-3_116	720	1757	602.64	1565	531.21	1605	528.4	5359	1172.96	4591	924.95	5573	1154.82	3130.12	1.08918	0.110982	9.81398	9.80233e-23	6.94707e-22	Ups	3_116	scaffold3	123895	124614	3_116	MULTISPECIES: response regulator [Asaia]	GO:0000160:phosphorelay signal transduction system;GO:0006355:regulation of transcription, DNA-templated	-	GO:0003677:DNA binding	gnl|CDD|223816;COG0745, OmpR, Response regulators consisting of a CheY-like receiver domain and a winged-helix DNA-binding domain [Signal transduction mechanisms / Transcription].
gene-3_172	603	77	31.54	95	38.5	116	45.6	334	87.29	386	92.86	376	93.03	207.772	1.35301	0.154862	8.73687	2.39653e-18	1.38675e-17	Ups	3_172	scaffold3	185981	186583	3_172	hypothetical protein B7Z58_13285 [Acidiphilium sp. 37-64-53]	-	-	GO:0003677:DNA binding	gnl|CDD|225291;COG2442, COG2442, Uncharacterized conserved protein [Function unknown].
gene-3_191	249	48	47.61	65	63.8	38	36.17	303	191.77	312	181.76	320	191.74	158.546	2.03949	0.185426	10.9989	3.86645e-28	3.65362e-27	Ups	3_191	scaffold3	205958	206206	3_191	MULTISPECIES: XRE family transcriptional regulator [Mesorhizobium]	-	-	GO:0003677:DNA binding;GO:0043565:sequence-specific DNA binding	-
gene-3_231	612	365	147.29	398	158.93	439	170.03	2202	567.02	2381	564.35	2532	617.26	1215.72	1.99623	0.0926253	21.5516	5.11199e-103	3.94902e-101	Ups	3_231	scaffold3	242036	242647	3_231	TetR/AcrR family transcriptional regulator [Azospirillum sp. B4]	-	-	GO:0003677:DNA binding	gnl|CDD|224228;COG1309, AcrR, Transcriptional regulator [Transcription].
gene-3_259	777	536	170.36	655	206.02	543	165.65	3888	788.56	4555	850.37	3755	721.02	2018.72	2.24343	0.100847	22.2459	1.23631e-109	1.12358e-107	Ups	3_259	scaffold3	264185	264961	3_259	DNA-binding response regulator [Asaia bogorensis]	GO:0000160:phosphorelay signal transduction system;GO:0006355:regulation of transcription, DNA-templated	-	GO:0003677:DNA binding	gnl|CDD|223816;COG0745, OmpR, Response regulators consisting of a CheY-like receiver domain and a winged-helix DNA-binding domain [Signal transduction mechanisms / Transcription].
gene-41_7	1014	177	43.11	147	35.43	167	39.04	737	114.54	783	112.01	528	77.69	380.784	1.48368	0.158888	9.33792	9.82455e-21	6.40461e-20	Ups	41_7	scaffold41	6501	7514	41_7	MULTISPECIES: LacI family DNA-binding transcriptional regulator [Asaia]	GO:0006355:regulation of transcription, DNA-templated	-	GO:0003677:DNA binding	gnl|CDD|224791;COG1879, RbsB, ABC-type sugar transport system, periplasmic component [Carbohydrate transport and metabolism].
gene-4_75	1047	158	37.27	161	37.58	167	37.81	674	101.45	826	114.44	898	127.96	425.239	1.72436	0.125422	13.7484	5.20605e-43	8.1246e-42	Ups	4_75	scaffold4	80316	81362	4_75	Heat-inducible transcription repressor HrcA [Asaia platycodi SF2.1]	GO:0006355:regulation of transcription, DNA-templated	-	GO:0003677:DNA binding	gnl|CDD|224338;COG1420, HrcA, Transcriptional regulator of heat shock gene [Transcription].
gene-51_6	561	219	96.41	185	80.59	218	92.11	868	243.83	757	195.74	782	207.97	456.969	1.38327	0.132882	10.4098	2.23767e-25	1.83894e-24	Ups	51_6	scaffold51	3373	3933	51_6	MULTISPECIES: recombinase family protein [Bacteria]	GO:0006310:DNA recombination	-	GO:0000150:recombinase activity;GO:0003677:DNA binding	gnl|CDD|224872;COG1961, PinR, Site-specific recombinases, DNA invertase Pin homologs [DNA replication, recombination, and repair].
gene-58_3	270	15	13.72	21	19.01	23	20.19	114	66.54	82	44.05	52	28.73	46.2882	1.45969	0.320921	4.54844	5.40454e-06	1.34678e-05	Ups	58_3	scaffold58	1713	1982	58_3	MULTISPECIES: transposase [Acetobacteraceae]	GO:0006313:transposition, DNA-mediated	-	GO:0003677:DNA binding;GO:0004803:transposase activity	gnl|CDD|225511;COG2963, COG2963, Transposase and inactivated derivatives [DNA replication, recombination, and repair].
gene-5_59	777	1331	423.04	1371	431.22	1619	493.91	5528	1121.19	5962	1113.05	7629	1464.89	3483.17	1.57291	0.110884	14.1852	1.13075e-45	1.91979e-44	Ups	5_59	scaffold5	58864	59640	5_59	IclR family transcriptional regulator [Asaia bogorensis]	GO:0006355:regulation of transcription, DNA-templated	-	GO:0003677:DNA binding	gnl|CDD|224332;COG1414, IclR, Transcriptional regulator [Transcription].
gene-7_113	528	383	179.14	443	205.05	403	180.92	2093	624.69	2126	584.08	2173	614.02	1123.94	1.81234	0.0925887	19.5741	2.57128e-85	1.28149e-83	Ups	7_113	scaffold7	122999	123526	7_113	MULTISPECIES: transcription elongation factor GreA [Asaia]	GO:0032784:regulation of DNA-templated transcription, elongation	-	GO:0003677:DNA binding;GO:0070063:RNA polymerase binding	gnl|CDD|223853;COG0782, COG0782, Uncharacterized conserved protein, YhbC family [Function unknown].
gene-7_36	750	12181	4010.9	11922	3884.85	12071	3815.07	44241	9295.97	50958	9855.85	50283	10002.7	27199.7	1.43745	0.085618	16.7891	2.93108e-63	9.24188e-62	Ups	7_36	scaffold7	36947	37696	7_36	MULTISPECIES: DNA-binding response regulator [Asaia]	GO:0000160:phosphorelay signal transduction system;GO:0006355:regulation of transcription, DNA-templated	-	GO:0003677:DNA binding	gnl|CDD|223816;COG0745, OmpR, Response regulators consisting of a CheY-like receiver domain and a winged-helix DNA-binding domain [Signal transduction mechanisms / Transcription].
gene-7_48	1059	147	34.28	179	41.31	153	34.25	500	74.41	603	82.6	483	68.05	313.542	1.15614	0.135109	8.55708	1.15766e-17	6.51581e-17	Ups	7_48	scaffold7	49224	50282	7_48	MULTISPECIES: Holliday junction branch migration DNA helicase RuvB [Asaia]	GO:0006281:DNA repair;GO:0006310:DNA recombination	-	GO:0003677:DNA binding;GO:0005524:ATP binding;GO:0009378:four-way junction helicase activity	gnl|CDD|225164;COG2255, RuvB, Holliday junction resolvasome, helicase subunit [DNA replication, recombination, and repair].
gene-7_83	1044	31	7.33	44	10.3	30	6.81	134	20.23	183	25.43	161	23.01	86.3002	1.58656	0.223032	7.11358	1.1307e-12	4.74709e-12	Ups	7_83	scaffold7	88945	89988	7_83	LacI family DNA-binding transcriptional regulator [Asaia prunellae]	GO:0006355:regulation of transcription, DNA-templated	-	GO:0003677:DNA binding	gnl|CDD|224791;COG1879, RbsB, ABC-type sugar transport system, periplasmic component [Carbohydrate transport and metabolism].
gene-8_111	1113	648	143.78	468	102.76	587	125.02	2835	401.41	2300	299.76	1898	254.42	1316.59	1.44568	0.262169	5.51432	3.50134e-08	1.04837e-07	Ups	8_111	scaffold8	136826	137938	8_111	MULTISPECIES: DNA topoisomerase IB [Asaia]	GO:0006265:DNA topological change	-	GO:0003677:DNA binding;GO:0003917:DNA topoisomerase type I activity	gnl|CDD|226099;COG3569, COG3569, Topoisomerase IB [DNA replication, recombination, and repair].
gene-9_109	252	11	10.78	19	18.43	27	25.4	72	45.03	49	28.21	81	47.96	39.2154	1.2178	0.319473	3.81191	0.000137897	0.000292452	Ups	9_109	scaffold9	124193	124444	9_109	recombinase family protein [Acetobacter malorum]	GO:0006310:DNA recombination	-	GO:0000150:recombinase activity;GO:0003677:DNA binding	gnl|CDD|224872;COG1961, PinR, Site-specific recombinases, DNA invertase Pin homologs [DNA replication, recombination, and repair].
The gene number of down-regulated in DNA binding of MF in GO term
gene-11_46	177	23	32.09	15	20.71	15	20.09	3	2.67	10	8.2	2	1.69	12.8158	-2.1101	0.499395	-4.2253	2.38618e-05	5.52306e-05	Down	11_46	scaffold11	52591	52767	11_46	MULTISPECIES: transcriptional regulator [Asaia]	-	-	GO:0003677:DNA binding;GO:0043565:sequence-specific DNA binding	gnl|CDD|224393;COG1476, COG1476, Predicted transcriptional regulators [Transcription].
gene-15_12	588	365	153.3	342	142.15	342	137.87	190	50.92	144	35.52	155	39.33	279.835	-1.64274	0.150109	-10.9436	7.12794e-28	6.59441e-27	Down	15_12	scaffold15	10353	10940	15_12	sugar fermentation stimulation protein B [Gluconobacter albidus]	-	-	GO:0003677:DNA binding	gnl|CDD|225957;COG3423, Nlp, Predicted transcriptional regulator [Transcription].
gene-16_17	912	147	39.81	175	46.9	174	45.22	90	15.55	86	13.68	79	12.92	135.071	-1.4983	0.174788	-8.5721	1.01618e-17	5.74038e-17	Down	16_17	scaffold16	16009	16920	16_17	MULTISPECIES: site-specific DNA-methyltransferase [Asaia]	GO:0006306:DNA methylation;GO:0090124:N-4 methylation of cytosine	-	GO:0003677:DNA binding;GO:0008170:N-methyltransferase activity;GO:0015667:site-specific DNA-methyltransferase (cytosine-N4-specific) activity	gnl|CDD|223931;COG0863, COG0863, DNA modification methylase [DNA replication, recombination, and repair].
gene-17_23	723	308	105.2	301	101.75	354	116.06	194	42.29	192	38.52	208	42.92	276.018	-1.24912	0.134014	-9.32078	1.15488e-20	7.46564e-20	Down	17_23	scaffold17	26757	27479	17_23	transcriptional regulator TetR [Asaia bogorensis NBRC 16594]	GO:0045892:negative regulation of transcription, DNA-templated	-	GO:0003677:DNA binding	gnl|CDD|224228;COG1309, AcrR, Transcriptional regulator [Transcription].
gene-19_40	1893	702	91.58	728	93.99	711	89.03	500	41.62	451	34.56	478	37.67	629.121	-1.13676	0.107353	-10.589	3.35129e-26	2.87652e-25	Down	19_40	scaffold19	43895	45787	19_40	ABC transporter ATP-binding protein [Asaia bogorensis]	-	-	GO:0003677:DNA binding;GO:0005524:ATP binding;GO:0016887:ATPase activity	gnl|CDD|223562;COG0488, Uup, ATPase components of ABC transporters with duplicated ATPase domains [General function prediction only].
gene-1_162	285	296	256.49	343	294.13	364	302.75	163	90.13	225	114.52	127	66.48	272.68	-1.50671	0.162789	-9.2556	2.13035e-20	1.36572e-19	Down	1_162	scaffold1	179659	179943	1_162	MULTISPECIES: HU family DNA-binding protein [Asaia]	-	-	GO:0003677:DNA binding	gnl|CDD|223847;COG0776, HimA, Bacterial nucleoid DNA-binding protein [DNA replication, recombination, and repair].
gene-1_54	720	1945	667.12	2214	751.51	2129	700.91	1239	271.19	1618	325.98	1574	326.16	1873.41	-1.06777	0.0887284	-12.0341	2.35187e-33	2.76322e-32	Down	1_54	scaffold1	54101	54820	1_54	DNA-binding response regulator [Asaia bogorensis]	GO:0000160:phosphorelay signal transduction system;GO:0006355:regulation of transcription, DNA-templated	-	GO:0003677:DNA binding	gnl|CDD|223816;COG0745, OmpR, Response regulators consisting of a CheY-like receiver domain and a winged-helix DNA-binding domain [Signal transduction mechanisms / Transcription].
gene-20_17	699	62	21.9	72	25.17	52	17.63	22	4.96	64	13.28	28	5.98	52.9553	-1.23489	0.296569	-4.16393	3.12818e-05	7.10491e-05	Down	20_17	scaffold20	16659	17357	20_17	response regulator [Asaia bogorensis]	GO:0000160:phosphorelay signal transduction system;GO:0006355:regulation of transcription, DNA-templated	-	GO:0003677:DNA binding	gnl|CDD|223816;COG0745, OmpR, Response regulators consisting of a CheY-like receiver domain and a winged-helix DNA-binding domain [Signal transduction mechanisms / Transcription].
gene-21_15	636	126	48.93	147	56.49	103	38.39	95	23.54	89	20.3	76	17.83	111.77	-1.07301	0.197334	-5.43754	5.40219e-08	1.58376e-07	Down	21_15	scaffold21	20690	21325	21_15	TetR/AcrR family transcriptional regulator [Asaia bogorensis]	-	-	GO:0003677:DNA binding	gnl|CDD|224228;COG1309, AcrR, Transcriptional regulator [Transcription].
gene-23_9	279	8204	7261.75	9022	7902.88	10235	8695.69	4601	2598.84	4971	2584.53	4975	2660.4	7531.87	-1.47203	0.0899039	-16.3733	2.96564e-60	8.33076e-59	Down	23_9	scaffold23	8264	8542	23_9	HU family DNA-binding protein [Asaia platycodi]	-	-	GO:0003677:DNA binding	gnl|CDD|223847;COG0776, HimA, Bacterial nucleoid DNA-binding protein [DNA replication, recombination, and repair].
gene-27_35	300	8	6.59	9	7.33	10	7.9	5	2.63	0	0	2	0.99	6.44794	-1.96865	0.618101	-3.185	0.00144754	0.00267038	Down	27_35	scaffold27	14865	15164	27_35	XRE family transcriptional regulator [Asaia bogorensis]	-	-	GO:0003677:DNA binding;GO:0043565:sequence-specific DNA binding	-
gene-3_222	723	217	74.12	226	76.39	213	69.83	163	35.53	117	23.47	146	30.13	191.384	-1.16536	0.1643	-7.09287	1.3136e-12	5.47255e-12	Down	3_222	scaffold3	232848	233570	3_222	TetR/AcrR family transcriptional regulator [Acidomonas methanolica]	-	-	GO:0003677:DNA binding	gnl|CDD|224228;COG1309, AcrR, Transcriptional regulator [Transcription].
gene-3_252	399	1206	746.44	1003	614.35	1002	595.27	462	182.47	522	189.78	515	192.57	856.372	-1.65885	0.112088	-14.7996	1.47402e-49	2.88274e-48	Down	3_252	scaffold3	259621	260019	3_252	MucR family transcriptional regulator [Asaia prunellae]	GO:0006355:regulation of transcription, DNA-templated	-	GO:0003677:DNA binding;GO:0008270:zinc ion binding	gnl|CDD|227293;COG4957, COG4957, Predicted transcriptional regulator [Transcription].
gene-51_9	228	684	740.87	757	811.42	837	870.18	497	343.52	448	285.03	553	361.87	665.148	-1.15683	0.112643	-10.2699	9.62865e-25	7.64847e-24	Down	51_9	scaffold51	5522	5749	51_9	recombinase family protein [Gluconobacter japonicus]	GO:0006310:DNA recombination	-	GO:0000150:recombinase activity;GO:0003677:DNA binding	gnl|CDD|224872;COG1961, PinR, Site-specific recombinases, DNA invertase Pin homologs [DNA replication, recombination, and repair].
gene-5_100	714	623	215.48	660	225.91	820	272.23	376	82.99	518	105.24	478	99.88	611.19	-1.17521	0.119502	-9.83429	8.01287e-23	5.74473e-22	Down	5_100	scaffold5	105004	105717	5_100	MULTISPECIES: DNA-binding response regulator [Asaia]	GO:0000160:phosphorelay signal transduction system;GO:0006355:regulation of transcription, DNA-templated	-	GO:0003677:DNA binding	gnl|CDD|223816;COG0745, OmpR, Response regulators consisting of a CheY-like receiver domain and a winged-helix DNA-binding domain [Signal transduction mechanisms / Transcription].
gene-61_2	312	11	8.71	19	14.88	22	16.71	5	2.53	9	4.18	6	2.87	13.1409	-1.74093	0.466126	-3.7349	0.00018779	0.000393403	Down	61_2	scaffold61	714	1025	61_2	transposase [Sphingobium baderi]	GO:0006313:transposition, DNA-mediated	-	GO:0003677:DNA binding;GO:0004803:transposase activity	gnl|CDD|225830;COG3293, COG3293, Transposase and inactivated derivatives [DNA replication, recombination, and repair].
gene-8_47	639	138	53.33	133	50.87	173	64.18	114	28.11	90	20.43	100	23.35	131.561	-1.08682	0.184953	-5.87623	4.19716e-09	1.34536e-08	Down	8_47	scaffold8	59247	59885	8_47	transcriptional regulator TetR [Asaia bogorensis NBRC 16594]	-	-	GO:0003677:DNA binding	gnl|CDD|224228;COG1309, AcrR, Transcriptional regulator [Transcription].
gene-9_110	141	16	28.02	23	39.87	22	36.98	5	5.59	3	3.09	2	2.12	13.6671	-2.75843	0.504072	-5.4723	4.44221e-08	1.31353e-07	Down	9_110	scaffold9	124461	124601	9_110	recombinase family protein [Acidocella facilis]	GO:0006310:DNA recombination	-	GO:0000150:recombinase activity;GO:0003677:DNA binding	gnl|CDD|226890;COG4492, PheB, ACT domain-containing protein [General function prediction only].
The gene number of up-regulated in phosphorelay signal transduction system of BP in GO term
gene-10_24	363	129	87.76	135	90.89	202	131.91	699	303.46	755	301.71	645	265.1	381.541	1.59834	0.147198	10.8584	1.81943e-27	1.65355e-26	Ups	10_24	scaffold10	22554	22916	10_24	MULTISPECIES: response regulator [Asaia]	GO:0000160:phosphorelay signal transduction system	-	-	gnl|CDD|223855;COG0784, CheY, FOG: CheY-like receiver [Signal transduction mechanisms].
gene-12_60	471	32	16.78	52	26.98	65	32.71	312	104.39	434	133.66	336	106.43	177.397	2.26137	0.193796	11.6689	1.83889e-31	1.97985e-30	Ups	12_60	scaffold12	71928	72398	12_60	MULTISPECIES: response regulator [Asaia]	GO:0000160:phosphorelay signal transduction system	-	-	gnl|CDD|223855;COG0784, CheY, FOG: CheY-like receiver [Signal transduction mechanisms].
gene-19_7	405	1059	645.74	978	590.16	1264	739.8	4401	1712.49	4346	1556.6	4422	1629	2472.89	1.42971	0.102875	13.8976	6.54684e-44	1.04277e-42	Ups	19_7	scaffold19	7077	7481	19_7	MULTISPECIES: response regulator [Asaia]	GO:0000160:phosphorelay signal transduction system	-	-	gnl|CDD|223855;COG0784, CheY, FOG: CheY-like receiver [Signal transduction mechanisms].
gene-1_263	384	208	133.77	194	123.47	215	132.72	1232	505.6	1259	475.59	1116	433.6	619.602	1.97556	0.117293	16.8429	1.18207e-63	3.80477e-62	Ups	1_263	scaffold1	295278	295661	1_263	response regulator receiver (CheY-like protein) [Asaia platycodi SF2.1]	GO:0000160:phosphorelay signal transduction system	-	-	gnl|CDD|223855;COG0784, CheY, FOG: CheY-like receiver [Signal transduction mechanisms].
gene-20_33	582	18	7.64	17	7.14	15	6.11	104	28.16	112	27.92	116	29.74	55.5521	2.09545	0.275906	7.59478	3.08317e-14	1.40724e-13	Ups	20_33	scaffold20	42195	42776	20_33	ANTAR domain-containing protein [Asaia prunellae]	GO:0000160:phosphorelay signal transduction system	-	GO:0003723:RNA binding	gnl|CDD|226230;COG3707, AmiR, Response regulator with putative antiterminator output domain [Signal transduction mechanisms].
gene-2_52	1872	402	53.03	471	61.49	519	65.72	2220	186.89	1876	145.37	1959	156.13	1113.8	1.55977	0.115588	13.4942	1.69139e-41	2.50067e-40	Ups	2_52	scaffold2	55841	57712	2_52	response regulator [Asaia bogorensis]	GO:0000160:phosphorelay signal transduction system;GO:0007165:signal transduction;GO:0016310:phosphorylation	-	GO:0000155:phosphorelay sensor kinase activity;GO:0016772:transferase activity, transferring phosphorus-containing groups	gnl|CDD|223715;COG0642, BaeS, Signal transduction histidine kinase [Signal transduction mechanisms].
gene-3_116	720	1757	602.64	1565	531.21	1605	528.4	5359	1172.96	4591	924.95	5573	1154.82	3130.12	1.08918	0.110982	9.81398	9.80233e-23	6.94707e-22	Ups	3_116	scaffold3	123895	124614	3_116	MULTISPECIES: response regulator [Asaia]	GO:0000160:phosphorelay signal transduction system;GO:0006355:regulation of transcription, DNA-templated	-	GO:0003677:DNA binding	gnl|CDD|223816;COG0745, OmpR, Response regulators consisting of a CheY-like receiver domain and a winged-helix DNA-binding domain [Signal transduction mechanisms / Transcription].
gene-3_259	777	536	170.36	655	206.02	543	165.65	3888	788.56	4555	850.37	3755	721.02	2018.72	2.24343	0.100847	22.2459	1.23631e-109	1.12358e-107	Ups	3_259	scaffold3	264185	264961	3_259	DNA-binding response regulator [Asaia bogorensis]	GO:0000160:phosphorelay signal transduction system;GO:0006355:regulation of transcription, DNA-templated	-	GO:0003677:DNA binding	gnl|CDD|223816;COG0745, OmpR, Response regulators consisting of a CheY-like receiver domain and a winged-helix DNA-binding domain [Signal transduction mechanisms / Transcription].
gene-7_36	750	12181	4010.9	11922	3884.85	12071	3815.07	44241	9295.97	50958	9855.85	50283	10002.7	27199.7	1.43745	0.085618	16.7891	2.93108e-63	9.24188e-62	Ups	7_36	scaffold7	36947	37696	7_36	MULTISPECIES: DNA-binding response regulator [Asaia]	GO:0000160:phosphorelay signal transduction system;GO:0006355:regulation of transcription, DNA-templated	-	GO:0003677:DNA binding	gnl|CDD|223816;COG0745, OmpR, Response regulators consisting of a CheY-like receiver domain and a winged-helix DNA-binding domain [Signal transduction mechanisms / Transcription].
The gene number of down-regulated in phosphorelay signal transduction system of BP in GO term
gene-1_54	720	1945	667.12	2214	751.51	2129	700.91	1239	271.19	1618	325.98	1574	326.16	1873.41	-1.06777	0.0887284	-12.0341	2.35187e-33	2.76322e-32	Down	1_54	scaffold1	54101	54820	1_54	DNA-binding response regulator [Asaia bogorensis]	GO:0000160:phosphorelay signal transduction system;GO:0006355:regulation of transcription, DNA-templated	-	GO:0003677:DNA binding	gnl|CDD|223816;COG0745, OmpR, Response regulators consisting of a CheY-like receiver domain and a winged-helix DNA-binding domain [Signal transduction mechanisms / Transcription].
gene-20_17	699	62	21.9	72	25.17	52	17.63	22	4.96	64	13.28	28	5.98	52.9553	-1.23489	0.296569	-4.16393	3.12818e-05	7.10491e-05	Down	20_17	scaffold20	16659	17357	20_17	response regulator [Asaia bogorensis]	GO:0000160:phosphorelay signal transduction system;GO:0006355:regulation of transcription, DNA-templated	-	GO:0003677:DNA binding	gnl|CDD|223816;COG0745, OmpR, Response regulators consisting of a CheY-like receiver domain and a winged-helix DNA-binding domain [Signal transduction mechanisms / Transcription].
gene-5_100	714	623	215.48	660	225.91	820	272.23	376	82.99	518	105.24	478	99.88	611.19	-1.17521	0.119502	-9.83429	8.01287e-23	5.74473e-22	Down	5_100	scaffold5	105004	105717	5_100	MULTISPECIES: DNA-binding response regulator [Asaia]	GO:0000160:phosphorelay signal transduction system;GO:0006355:regulation of transcription, DNA-templated	-	GO:0003677:DNA binding	gnl|CDD|223816;COG0745, OmpR, Response regulators consisting of a CheY-like receiver domain and a winged-helix DNA-binding domain [Signal transduction mechanisms / Transcription].
