# Supplementary material for: Resistance to preservatives and the viable but non-culturable state formation of Asaia lannensis in flavored syrups
Source: Front Microbiol. 2024 Feb 16;15:1345800. doi: 10.3389/fmicb.2024.1345800 (PMC10904602; doi:10.3389/fmicb.2024.1345800)
Supplement: Supplementary file 1 [file Data_Sheet_1.ZIP › supplementary material/Supplementary Table S2.xlsx]

## Sheet: Sheet1
Table S3 The gene number of up-regulated in catalytic activity of MF in GO term
geneID	length	AL1.Count	AL1.FPKM	AL2.Count	AL2.FPKM	AL3.Count	AL3.FPKM	BN1.Count	BN1.FPKM	BN2.Count	BN2.FPKM	BN3.Count	BN3.FPKM	baseMean	log2FoldChange	lfcSE	stat	pvalue	padj	Regulation	GeneName	Chr	Start	End	locus_tag	Product	GO_Biological_Process	GO_Cellular_Component	GO_Molecular_Function	COG
gene-10_30	1419	1220	212.32	1445	248.87	1192	199.12	6219	708.69	6644	684.4	6448	654.19	3104.25	1.17102	0.0928664	12.6097	1.86635e-36	1.14955e-35	Ups	10_30	scaffold10	33068	34486	10_30	tRNA (N6-isopentenyl adenosine(37)-C2)-methylthiotransferase MiaB [Asaia bogorensis]	GO:0006400:tRNA modification	-	GO:0003824:catalytic activity;GO:0016740:transferase activity;GO:0051536:iron-sulfur cluster binding;GO:0051539:4 iron, 4 sulfur cluster binding	gnl|CDD|223694;COG0621, MiaB, 2-methylthioadenine synthetase [Translation, ribosomal structure and biogenesis].
gene-11_26	924	83	22.18	99	26.18	91	23.34	435	76.13	555	87.8	448	69.8	227.472	1.23845	0.15149	8.17517	2.95451e-16	9.28388e-16	Ups	11_26	scaffold11	26316	27239	11_26	A/G-specific adenine glycosylase [Asaia platycodi]	GO:0006281:DNA repair;GO:0006284:base-excision repair	-	GO:0003677:DNA binding;GO:0003824:catalytic activity;GO:0016787:hydrolase activity	gnl|CDD|224115;COG1194, MutY, A/G-specific DNA glycosylase [DNA replication, recombination, and repair].
gene-11_37	1014	199	48.47	196	47.24	261	61.01	2271	362.16	2464	355.2	1903	270.18	902.933	2.18174	0.132118	16.5136	2.9274e-61	3.35241e-60	Ups	11_37	scaffold11	42187	43200	11_37	hypothetical protein [Asaia platycodi]	GO:0005975:carbohydrate metabolic process	-	GO:0003824:catalytic activity;GO:0016810:hydrolase activity, acting on carbon-nitrogen (but not peptide) bonds	gnl|CDD|223798;COG0726, CDA1, Predicted xylanase/chitin deacetylase [Carbohydrate transport and metabolism].
gene-11_96	633	59	23.02	55	21.23	73	27.34	407	103.97	439	101.37	549	124.86	201.126	1.73099	0.167178	10.3542	4.00562e-25	1.75928e-24	Ups	11_96	scaffold11	106107	106739	11_96	Beta-ketoacyl synthase [alpha proteobacterium BAL199]	-	-	GO:0003824:catalytic activity	gnl|CDD|223381;COG0304, FabB, 3-oxoacyl-(acyl-carrier-protein) synthase [Lipid metabolism / Secondary metabolites biosynthesis, transport, and catabolism].
gene-14_19	1392	16	2.84	20	3.51	16	2.72	161	18.7	130	13.65	90	9.31	55.6178	1.68546	0.297889	5.658	1.53148e-08	3.23894e-08	Ups	14_19	scaffold14	25309	26700	14_19	ethanolamine ammonia-lyase subunit EutB [Asaia platycodi]	GO:0006520:cellular amino acid metabolic process	-	GO:0003824:catalytic activity;GO:0008851:ethanolamine ammonia-lyase activity	gnl|CDD|226753;COG4303, EutB, Ethanolamine ammonia-lyase, large subunit [Amino acid transport and metabolism].
gene-14_31	498	69	34.22	76	37.3	77	36.65	457	148.39	559	164.08	449	129.8	218.02	1.56098	0.156941	9.9463	2.61726e-23	1.07471e-22	Ups	14_31	scaffold14	37539	38036	14_31	nucleoside deaminase [Asaia platycodi]	-	-	GO:0003824:catalytic activity	gnl|CDD|223663;COG0590, CumB, Cytosine/adenosine deaminases [Nucleotide transport and metabolism / Translation, ribosomal structure and biogenesis].
gene-16_42	1266	1761	343.51	1960	378.36	1650	308.94	13115	1675.14	14791	1707.77	13787	1567.82	5970.97	1.7999	0.0972832	18.5017	2.00145e-76	3.40027e-75	Ups	16_42	scaffold16	42886	44151	16_42	insulinase family protein [Asaia platycodi]	GO:0006508:proteolysis	-	GO:0003824:catalytic activity;GO:0004222:metalloendopeptidase activity;GO:0046872:metal ion binding	gnl|CDD|223685;COG0612, PqqL, Predicted Zn-dependent peptidases [General function prediction only].
gene-16_52	894	561	154.97	613	167.58	693	183.75	2949	533.4	2948	482.01	2786	448.65	1429.26	1.06785	0.0969693	11.0123	3.33364e-28	1.58578e-27	Ups	16_52	scaffold16	52354	53247	16_52	aldose 1-epimerase [Asaia bogorensis]	GO:0005975:carbohydrate metabolic process	-	GO:0003824:catalytic activity;GO:0016853:isomerase activity;GO:0030246:carbohydrate binding	gnl|CDD|224928;COG2017, GalM, Galactose mutarotase and related enzymes [Carbohydrate transport and metabolism].
gene-16_6	939	24	6.31	32	8.33	24	6.06	128	22.04	161	25.06	144	22.08	67.9048	1.26321	0.237746	5.3133	1.0766e-07	2.16862e-07	Ups	16_6	scaffold16	5507	6445	16_6	bifunctional transcriptional activator/DNA repair protein Ada [Asaia platycodi]	GO:0006281:DNA repair;GO:0006355:regulation of transcription, DNA-templated	-	GO:0003677:DNA binding;GO:0003824:catalytic activity;GO:0003908:methylated-DNA-[protein]-cysteine S-methyltransferase activity;GO:0008168:methyltransferase activity;GO:0008270:zinc ion binding	gnl|CDD|223427;COG0350, Ada, Methylated DNA-protein cysteine methyltransferase [DNA replication, recombination, and repair].
gene-1_146	1416	87	15.17	118	20.37	151	25.28	633	72.29	604	62.35	632	64.26	295.852	1.24007	0.145792	8.50576	1.80405e-17	5.97231e-17	Ups	1_146	scaffold1	158777	160192	1_146	cardiolipin synthase [Asaia bogorensis]	-	-	GO:0003824:catalytic activity	gnl|CDD|224419;COG1502, Cls, Phosphatidylserine/phosphatidylglycerophosphate/cardiolipin synthases and related enzymes [Lipid metabolism].
gene-1_155	3441	744	53.4	874	62.07	744	51.25	3592	168.8	4013	170.47	4058	169.78	1881.36	1.14977	0.0908603	12.6543	1.05939e-36	6.61744e-36	Ups	1_155	scaffold1	169458	172898	1_155	DNA polymerase III subunit alpha [Asaia bogorensis]	GO:0006260:DNA replication	-	GO:0003676:nucleic acid binding;GO:0003824:catalytic activity;GO:0008408:3'-5' exonuclease activity	gnl|CDD|223660;COG0587, DnaE, DNA polymerase III, alpha subunit [DNA replication, recombination, and repair].
gene-1_66	1224	283	57.1	326	65.09	290	56.16	2006	265.01	2122	253.41	2469	290.4	955.588	1.71745	0.105108	16.3398	5.14038e-60	5.65625e-59	Ups	1_66	scaffold1	68284	69507	1_66	bifunctional phosphopantothenoylcysteine decarboxylase/phosphopantothenate--cysteine ligase CoaBC [Asaia bogorensis]	GO:0015937:coenzyme A biosynthetic process;GO:0015941:pantothenate catabolic process	-	GO:0003824:catalytic activity;GO:0004632:phosphopantothenate--cysteine ligase activity;GO:0004633:phosphopantothenoylcysteine decarboxylase activity;GO:0010181:FMN binding	gnl|CDD|223529;COG0452, Dfp, Phosphopantothenoylcysteine synthetase/decarboxylase [Coenzyme metabolism].
gene-20_27	1236	464	92.71	590	116.66	578	110.85	2771	362.52	2617	309.49	2360	274.89	1267.68	1.09997	0.109915	10.0074	1.41419e-23	5.88518e-23	Ups	20_27	scaffold20	30259	31494	20_27	LTA synthase family protein [Acetobacter orientalis]	-	-	GO:0003824:catalytic activity;GO:0008484:sulfuric ester hydrolase activity	gnl|CDD|224287;COG1368, MdoB, Phosphoglycerol transferase and related proteins, alkaline phosphatase superfamily [Cell envelope biogenesis, outer membrane].
gene-22_25	639	77	29.76	69	26.39	87	32.27	489	123.74	451	103.17	458	103.19	213.636	1.42632	0.153493	9.2924	1.50845e-20	5.53935e-20	Ups	22_25	scaffold22	23704	24342	22_25	DNA-3-methyladenine glycosylase [Asaia bogorensis NBRC 16594]	GO:0006281:DNA repair;GO:0006284:base-excision repair	-	GO:0003824:catalytic activity	gnl|CDD|223200;COG0122, AlkA, 3-methyladenine DNA glycosylase/8-oxoguanine DNA glycosylase [DNA replication, recombination, and repair].
gene-23_22	615	389	156.2	410	162.93	448	172.67	4474	1176.35	5223	1241.39	4908	1148.92	1933.31	2.39288	0.0934897	25.5951	1.72825e-144	1.1875e-142	Ups	23_22	scaffold23	21939	22553	23_22	MULTISPECIES: phosphoadenylyl-sulfate reductase [Asaia]	GO:0019379:sulfate assimilation, phosphoadenylyl sulfate reduction by phosphoadenylyl-sulfate reductase (thioredoxin);GO:0055114:oxidation-reduction process	-	GO:0003824:catalytic activity;GO:0004604:phosphoadenylyl-sulfate reductase (thioredoxin) activity	gnl|CDD|223253;COG0175, CysH, 3'-phosphoadenosine 5'-phosphosulfate sulfotransferase (PAPS reductase)/FAD synthetase and related enzymes [Amino acid transport and metabolism / Coenzyme metabolism].
gene-23_30	6345	342	13.31	394	15.18	421	15.73	1948	49.64	1721	39.65	1765	40.05	892.159	1.08275	0.109129	9.92178	3.34739e-23	1.36545e-22	Ups	23_30	scaffold23	35986	42330	23_30	type I polyketide synthase [Asaia bogorensis]	GO:0055114:oxidation-reduction process	-	GO:0003824:catalytic activity;GO:0016491:oxidoreductase activity;GO:0016740:transferase activity;GO:0031177:phosphopantetheine binding	gnl|CDD|225858;COG3321, COG3321, Polyketide synthase modules and related proteins [Secondary metabolites biosynthesis, transport, and catabolism].
gene-23_31	1464	17	2.87	20	3.34	32	5.18	139	15.35	132	13.18	126	12.39	61.2667	1.35193	0.255709	5.28701	1.24331e-07	2.48983e-07	Ups	23_31	scaffold23	42421	43884	23_31	long-chain fatty acid--CoA ligase [Asaia bogorensis]	-	-	GO:0003824:catalytic activity	gnl|CDD|223395;COG0318, CaiC, Acyl-CoA synthetases (AMP-forming)/AMP-acid ligases II [Lipid metabolism / Secondary metabolites biosynthesis, transport, and catabolism].
gene-26_23	2508	59	5.81	88	8.58	62	5.86	506	32.62	580	33.8	488	28.01	226.925	1.75135	0.160997	10.8782	1.46502e-27	6.85304e-27	Ups	26_23	scaffold26	24713	27220	26_23	BREX-1 system phosphatase PglZ type A [Sphingobium yanoikuyae]	-	-	GO:0003824:catalytic activity	-
gene-28_27	1041	184	43.65	219	51.41	200	45.54	937	145.55	942	132.27	945	130.69	463.631	1.07487	0.11329	9.4877	2.36177e-21	9.00442e-21	Ups	28_27	scaffold28	24806	25846	28_27	MULTISPECIES: hypothetical protein [Asaia]	GO:0005975:carbohydrate metabolic process	-	GO:0003824:catalytic activity;GO:0004553:hydrolase activity, hydrolyzing O-glycosyl compounds	gnl|CDD|225940;COG3405, CelA, Endoglucanase Y [Carbohydrate transport and metabolism].
gene-38_12	3174	120	9.34	156	12.01	152	11.35	993	50.59	1050	48.36	864	39.19	429.901	1.61004	0.133653	12.0464	2.02559e-33	1.13463e-32	Ups	38_12	scaffold38	6556	9729	38_12	error-prone DNA polymerase [Komagataeibacter hansenii]	GO:0006260:DNA replication	-	GO:0003676:nucleic acid binding;GO:0003824:catalytic activity;GO:0003887:DNA-directed DNA polymerase activity;GO:0008408:3'-5' exonuclease activity	gnl|CDD|223660;COG0587, DnaE, DNA polymerase III, alpha subunit [DNA replication, recombination, and repair].
gene-3_104	1314	257	48.3	286	53.19	256	46.18	1343	165.27	1679	186.78	1561	171.03	707.1	1.3624	0.110485	12.3311	6.1606e-35	3.64217e-34	Ups	3_104	scaffold3	111794	113107	3_104	adenosylmethionine--8-amino-7-oxononanoate transaminase [Asaia bogorensis]	GO:0009102:biotin biosynthetic process	-	GO:0003824:catalytic activity;GO:0004015:adenosylmethionine-8-amino-7-oxononanoate transaminase activity;GO:0008483:transaminase activity;GO:0030170:pyridoxal phosphate binding	gnl|CDD|223239;COG0161, BioA, Adenosylmethionine-8-amino-7-oxononanoate aminotransferase [Coenzyme metabolism].
gene-3_111	1185	217	45.22	201	41.45	181	36.21	1063	145.05	1267	156.29	1377	167.29	560.304	1.46618	0.123297	11.8914	1.31215e-32	7.16812e-32	Ups	3_111	scaffold3	118909	120093	3_111	MULTISPECIES: 8-amino-7-oxononanoate synthase [Asaia]	GO:0009058:biosynthetic process	-	GO:0003824:catalytic activity;GO:0016740:transferase activity;GO:0030170:pyridoxal phosphate binding	gnl|CDD|223234;COG0156, BioF, 7-keto-8-aminopelargonate synthetase and related enzymes [Coenzyme metabolism].
gene-3_155	1185	865	180.27	965	199.02	892	178.43	3743	510.76	4699	579.63	4257	517.18	2085.01	1.06694	0.0943054	11.3137	1.12254e-29	5.5357e-29	Ups	3_155	scaffold3	167733	168917	3_155	ribonuclease D [Asaia platycodi]	GO:0006139:nucleobase-containing compound metabolic process;GO:0008033:tRNA processing;GO:0044237:cellular metabolic process	GO:0005622:intracellular	GO:0000166:nucleotide binding;GO:0003676:nucleic acid binding;GO:0003824:catalytic activity;GO:0008408:3'-5' exonuclease activity;GO:0033890:ribonuclease D activity	gnl|CDD|223426;COG0349, Rnd, Ribonuclease D [Translation, ribosomal structure and biogenesis].
gene-3_29	1692	66	9.63	85	12.28	66	9.25	465	44.44	458	39.57	500	42.54	212.072	1.55269	0.152791	10.1622	2.92551e-24	1.24596e-23	Ups	3_29	scaffold3	35868	37559	3_29	acetolactate synthase [Asaia bogorensis]	-	-	GO:0000287:magnesium ion binding;GO:0003824:catalytic activity;GO:0030976:thiamine pyrophosphate binding	gnl|CDD|223107;COG0028, IlvB, Thiamine pyrophosphate-requiring enzymes [acetolactate synthase, pyruvate dehydrogenase (cytochrome), glyoxylate carboligase, phosphonopyruvate decarboxylase] [Amino acid transport and metabolism / Coenzyme metabolism].
gene-3_42	651	183	69.42	182	68.32	151	54.98	2151	534.29	2593	582.22	2167	479.22	897.544	2.57911	0.123073	20.956	1.65405e-97	4.77975e-96	Ups	3_42	scaffold3	49618	50268	3_42	7-carboxy-7-deazaguanine synthase [Asaia bogorensis]	GO:0008616:queuosine biosynthetic process	-	GO:0003824:catalytic activity;GO:0046872:metal ion binding;GO:0051536:iron-sulfur cluster binding	gnl|CDD|223675;COG0602, NrdG, Organic radical activating enzymes [Posttranslational modification, protein turnover, chaperones].
gene-3_58	819	98	29.55	108	32.23	109	31.55	607	119.85	843	150.46	960	168.75	344.797	1.76641	0.153313	11.5215	1.02758e-30	5.26037e-30	Ups	3_58	scaffold3	63341	64159	3_58	3-methyl-2-oxobutanoate hydroxymethyltransferase [Asaia platycodi]	GO:0015940:pantothenate biosynthetic process	-	GO:0003824:catalytic activity;GO:0003864:3-methyl-2-oxobutanoate hydroxymethyltransferase activity	gnl|CDD|223490;COG0413, PanB, Ketopantoate hydroxymethyltransferase [Coenzyme metabolism].
gene-3_83	1095	840	189.45	897	200.2	776	167.98	7643	1128.67	9926	1325.03	9350	1229.3	3612.85	2.25865	0.104408	21.6329	8.8107e-104	3.02697e-102	Ups	3_83	scaffold3	91930	93024	3_83	tRNA dihydrouridine synthase DusB [Asaia bogorensis]	GO:0008033:tRNA processing;GO:0055114:oxidation-reduction process	-	GO:0003824:catalytic activity;GO:0016491:oxidoreductase activity;GO:0017150:tRNA dihydrouridine synthase activity;GO:0050660:flavin adenine dinucleotide binding	gnl|CDD|223120;COG0042, COG0042, tRNA-dihydrouridine synthase [Translation, ribosomal structure and biogenesis].
gene-4_118	1308	693	130.84	710	132.66	800	144.98	5212	644.34	5118	571.95	6490	714.33	2414.53	1.77499	0.101963	17.4082	7.15461e-68	9.70266e-67	Ups	4_118	scaffold4	125406	126713	4_118	Acetylornithine aminotransferase [Asaia platycodi SF2.1]	GO:0006525:arginine metabolic process	-	GO:0003824:catalytic activity;GO:0008483:transaminase activity;GO:0030170:pyridoxal phosphate binding	gnl|CDD|227325;COG4992, ArgD, Ornithine/acetylornithine aminotransferase [Amino acid transport and metabolism].
gene-4_34	1041	59	14	90	21.13	64	14.57	292	45.36	374	52.52	372	51.45	167.77	1.12377	0.169745	6.62034	3.58363e-11	8.8011e-11	Ups	4_34	scaffold4	34128	35168	4_34	GTP 3',8-cyclase MoaA [Asaia platycodi]	GO:0006777:Mo-molybdopterin cofactor biosynthetic process	GO:0019008:molybdopterin synthase complex	GO:0003824:catalytic activity;GO:0046872:metal ion binding;GO:0051536:iron-sulfur cluster binding;GO:0051539:4 iron, 4 sulfur cluster binding	gnl|CDD|225449;COG2896, MoaA, Molybdenum cofactor biosynthesis enzyme [Coenzyme metabolism].
gene-6_126	1401	727	128.15	704	122.81	745	126.05	3859	445.4	3420	356.82	3235	332.43	1713.36	1.12168	0.106985	10.4845	1.01805e-25	4.56866e-25	Ups	6_126	scaffold6	147550	148950	6_126	aspartate ammonia-lyase [Asaia bogorensis]	GO:0006099:tricarboxylic acid cycle	-	GO:0003824:catalytic activity;GO:0016829:lyase activity	gnl|CDD|223958;COG1027, AspA, Aspartate ammonia-lyase [Amino acid transport and metabolism].
gene-6_148	3096	1334	106.41	1680	132.62	1453	111.25	13367	698.15	13894	655.98	14320	665.89	5732.91	2.06472	0.0937359	22.027	1.58914e-107	5.92002e-106	Ups	6_148	scaffold6	172953	176048	6_148	FAD-binding oxidoreductase [Asaia bogorensis]	GO:0055114:oxidation-reduction process	-	GO:0003824:catalytic activity;GO:0016491:oxidoreductase activity;GO:0050660:flavin adenine dinucleotide binding;GO:0051536:iron-sulfur cluster binding;GO:0071949:FAD binding	gnl|CDD|223354;COG0277, GlcD, FAD/FMN-containing dehydrogenases [Energy production and conversion].
gene-7_85	1530	229	36.96	224	35.78	263	40.75	1089	115.09	1104	105.47	1382	130.04	574.359	1.16209	0.119744	9.7048	2.87644e-22	1.13443e-21	Ups	7_85	scaffold7	90821	92350	7_85	MULTISPECIES: PLP-dependent aminotransferase family protein [Asaia]	GO:0006355:regulation of transcription, DNA-templated;GO:0009058:biosynthetic process	-	GO:0003700:DNA-binding transcription factor activity;GO:0003824:catalytic activity;GO:0030170:pyridoxal phosphate binding	gnl|CDD|224089;COG1167, ARO8, Transcriptional regulators containing a DNA-binding HTH domain and an aminotransferase domain (MocR family) and their eukaryotic orthologs [Transcription / Amino acid transport and metabolism].
gene-8_100	567	153	66.64	150	64.65	128	53.51	648	184.8	664	171.18	648	164.53	325.283	1.0285	0.128618	7.99651	1.27999e-15	3.88776e-15	Ups	8_100	scaffold8	127917	128483	8_100	MULTISPECIES: hydrolase [Asaia]	-	-	GO:0003824:catalytic activity	gnl|CDD|224254;COG1335, PncA, Amidases related to nicotinamidase [Secondary metabolites biosynthesis, transport, and catabolism].
gene-9_37	1458	76	12.87	122	20.45	126	20.48	1070	118.67	879	88.12	951	93.9	403.514	2.00711	0.15113	13.2806	2.99906e-40	2.08854e-39	Ups	9_37	scaffold9	41090	42547	9_37	aminotransferase class V-fold PLP-dependent enzyme [Asaia prunellae]	-	-	GO:0003824:catalytic activity	gnl|CDD|223594;COG0520, csdA, Selenocysteine lyase/Cysteine desulfurase [Posttranslational modification, protein turnover, chaperones].
The gene number of down-regulated in catalytic activity of MF in GO term
geneID	length	AL1.Count	AL1.FPKM	AL2.Count	AL2.FPKM	AL3.Count	AL3.FPKM	BN1.Count	BN1.FPKM	BN2.Count	BN2.FPKM	BN3.Count	BN3.FPKM	baseMean	log2FoldChange	lfcSE	stat	pvalue	padj	Regulation	GeneName	Chr	Start	End	locus_tag	Product	GO_Biological_Process	GO_Cellular_Component	GO_Molecular_Function	COG
gene-11_122	1065	394	91.36	380	87.2	385	85.69	284	43.12	326	44.74	308	41.64	389.133	-1.48292	0.115844	-12.801	1.61879e-37	1.03629e-36	Down	11_122	scaffold11	136814	137878	11_122	SDR family oxidoreductase [Asaia bogorensis]	-	-	GO:0003824:catalytic activity;GO:0050662:coenzyme binding	gnl|CDD|223528;COG0451, WcaG, Nucleoside-diphosphate-sugar epimerases [Cell envelope biogenesis, outer membrane / Carbohydrate transport and metabolism].
gene-11_43	1797	1493	205.18	1615	219.64	1886	248.78	1265	113.83	1458	118.6	1776	142.28	1731.8	-1.29874	0.109362	-11.8756	1.585e-32	8.6282e-32	Down	11_43	scaffold11	48784	50580	11_43	MULTISPECIES: biosynthetic-type acetolactate synthase large subunit [Asaia]	GO:0009082:branched-chain amino acid biosynthetic process	-	GO:0000287:magnesium ion binding;GO:0003824:catalytic activity;GO:0003984:acetolactate synthase activity;GO:0030976:thiamine pyrophosphate binding;GO:0050660:flavin adenine dinucleotide binding	gnl|CDD|223107;COG0028, IlvB, Thiamine pyrophosphate-requiring enzymes [acetolactate synthase, pyruvate dehydrogenase (cytochrome), glyoxylate carboligase, phosphonopyruvate decarboxylase] [Amino acid transport and metabolism / Coenzyme metabolism].
gene-11_62	897	761	209.51	822	223.96	808	213.52	469	84.55	505	82.29	511	82.01	756.317	-1.83275	0.0962827	-19.0351	8.73744e-81	1.65743e-79	Down	11_62	scaffold11	68497	69393	11_62	bifunctional methylenetetrahydrofolate dehydrogenase/methenyltetrahydrofolate cyclohydrolase FolD [Asaia bogorensis]	GO:0055114:oxidation-reduction process	-	GO:0003824:catalytic activity;GO:0004488:methylenetetrahydrofolate dehydrogenase (NADP+) activity	gnl|CDD|223268;COG0190, FolD, 5,10-methylene-tetrahydrofolate dehydrogenase/Methenyl tetrahydrofolate cyclohydrolase [Coenzyme metabolism].
gene-12_10	1134	2215	482.37	2178	469.39	1907	398.62	1828	260.66	1963	253.03	2478	314.59	2257.43	-1.16052	0.111328	-10.4243	1.91978e-25	8.59038e-25	Down	12_10	scaffold12	10792	11925	12_10	MULTISPECIES: type III PLP-dependent enzyme [Asaia]	GO:0006596:polyamine biosynthetic process	-	GO:0003824:catalytic activity	gnl|CDD|223098;COG0019, LysA, Diaminopimelate decarboxylase [Amino acid transport and metabolism].
gene-12_42	675	1744	638.06	1834	664.02	1840	646.15	1795	430.01	1980	428.77	2009	428.48	1983.22	-1.05522	0.0809145	-13.0412	7.13168e-39	4.80417e-38	Down	12_42	scaffold12	51742	52416	12_42	MULTISPECIES: ribulose-phosphate 3-epimerase [Asaia]	GO:0005975:carbohydrate metabolic process;GO:0006098:pentose-phosphate shunt	-	GO:0003824:catalytic activity;GO:0004750:ribulose-phosphate 3-epimerase activity;GO:0016857:racemase and epimerase activity, acting on carbohydrates and derivatives	gnl|CDD|223114;COG0036, Rpe, Pentose-5-phosphate-3-epimerase [Carbohydrate transport and metabolism].
gene-18_19	612	425	171.5	431	172.11	467	180.88	397	104.9	386	92.19	403	94.8	459.272	-1.30272	0.109248	-11.9243	8.83822e-33	4.87126e-32	Down	18_19	scaffold18	23727	24338	18_19	MULTISPECIES: thiamine phosphate synthase [Asaia]	GO:0009228:thiamine biosynthetic process	-	GO:0003824:catalytic activity;GO:0004789:thiamine-phosphate diphosphorylase activity	gnl|CDD|223429;COG0352, ThiE, Thiamine monophosphate synthase [Coenzyme metabolism].
gene-18_20	768	287	92.29	275	87.51	305	94.14	284	59.8	237	45.11	240	44.99	299.562	-1.32876	0.132959	-9.9937	1.62405e-23	6.73131e-23	Down	18_20	scaffold18	24341	25108	18_20	MULTISPECIES: thiazole synthase [Asaia]	GO:0009228:thiamine biosynthetic process	-	GO:0003824:catalytic activity	gnl|CDD|224933;COG2022, ThiG, Uncharacterized enzyme of thiazole biosynthesis [Nucleotide transport and metabolism].
gene-18_3	810	110	33.54	130	39.22	94	27.51	89	17.77	121	21.84	117	20.8	118.933	-1.17274	0.181978	-6.44442	1.16045e-10	2.77075e-10	Down	18_3	scaffold18	3093	3902	18_3	2-oxopent-4-enoate hydratase [Asaia bogorensis NBRC 16594]	-	-	GO:0003824:catalytic activity	gnl|CDD|226480;COG3971, COG3971, 2-keto-4-pentenoate hydratase [Secondary metabolites biosynthesis, transport, and catabolism].
gene-18_31	1257	1640	322.2	1404	272.97	1919	361.88	1431	184.09	1616	187.92	1756	201.12	1761.7	-1.19671	0.112024	-10.6826	1.2276e-26	5.62334e-26	Down	18_31	scaffold18	39809	41065	18_31	AGE family epimerase/isomerase [Asaia bogorensis]	-	-	GO:0003824:catalytic activity	gnl|CDD|225493;COG2942, COG2942, N-acyl-D-glucosamine 2-epimerase [Carbohydrate transport and metabolism].
gene-18_38	453	137	74.69	155	83.62	148	77.44	99	35.34	149	48.08	115	36.55	149.032	-1.41735	0.167078	-8.48315	2.19175e-17	7.22482e-17	Down	18_38	scaffold18	48956	49408	18_38	bifunctional 4-hydroxy-2-oxoglutarate aldolase/2-dehydro-3-deoxy-phosphogluconate aldolase [Asaia bogorensis]	-	-	GO:0003824:catalytic activity;GO:0016829:lyase activity	gnl|CDD|223871;COG0800, Eda, 2-keto-3-deoxy-6-phosphogluconate aldolase [Carbohydrate transport and metabolism].
gene-19_15	897	817	224.93	721	196.44	825	218.01	352	63.46	397	64.69	404	64.84	713.566	-2.18136	0.109614	-19.9005	4.0314e-88	8.96769e-87	Down	19_15	scaffold19	17139	18035	19_15	MULTISPECIES: allantoinase PuuE [Asaia]	GO:0005975:carbohydrate metabolic process	-	GO:0003824:catalytic activity;GO:0016810:hydrolase activity, acting on carbon-nitrogen (but not peptide) bonds	gnl|CDD|223798;COG0726, CDA1, Predicted xylanase/chitin deacetylase [Carbohydrate transport and metabolism].
gene-19_24	1320	6866	1284.55	5941	1099.95	6654	1194.89	1482	181.55	1716	190.02	1861	202.97	5385.23	-3.09026	0.105714	-29.2323	7.5489e-188	1.16706e-185	Down	19_24	scaffold19	26910	28229	19_24	aspartate aminotransferase family protein [Asaia bogorensis]	-	-	GO:0003824:catalytic activity;GO:0008483:transaminase activity;GO:0030170:pyridoxal phosphate binding	gnl|CDD|223239;COG0161, BioA, Adenosylmethionine-8-amino-7-oxononanoate aminotransferase [Coenzyme metabolism].
gene-19_44	1197	871	179.7	815	166.4	887	175.65	762	102.94	836	102.09	778	93.57	901.644	-1.26307	0.0984129	-12.8344	1.05247e-37	6.80802e-37	Down	19_44	scaffold19	48609	49805	19_44	DegT/DnrJ/EryC1/StrS aminotransferase family protein [Asaia platycodi]	-	-	GO:0003824:catalytic activity	gnl|CDD|223476;COG0399, WecE, Predicted pyridoxal phosphate-dependent enzyme apparently involved in regulation of cell wall biogenesis [Cell envelope biogenesis, outer membrane].
gene-1_104	1077	231	52.97	338	76.7	303	66.69	254	38.14	321	43.57	383	51.2	320.859	-1.00879	0.144334	-6.98927	2.76324e-12	7.17979e-12	Down	1_104	scaffold1	115906	116982	1_104	2-nitropropane dioxygenase [Asaia bogorensis]	GO:0055114:oxidation-reduction process	-	GO:0003824:catalytic activity;GO:0018580:nitronate monooxygenase activity	gnl|CDD|224981;COG2070, COG2070, Dioxygenases related to 2-nitropropane dioxygenase [General function prediction only].
gene-1_179	2889	2650	226.53	2598	219.78	2451	201.1	1947	108.98	2208	111.72	2192	109.23	2613.04	-1.42937	0.0895768	-15.9569	2.54941e-57	2.61019e-56	Down	1_179	scaffold1	200275	203163	1_179	Phosphoenolpyruvate carboxylase	GO:0006099:tricarboxylic acid cycle;GO:0015977:carbon fixation	-	GO:0003824:catalytic activity;GO:0008964:phosphoenolpyruvate carboxylase activity	gnl|CDD|225227;COG2352, Ppc, Phosphoenolpyruvate carboxylase [Energy production and conversion].
gene-1_199	1092	1829	413.63	1894	423.88	1687	366.2	1675	248.03	1845	246.97	2294	302.43	1984.82	-1.04902	0.106268	-9.87141	5.53782e-23	2.23537e-22	Down	1_199	scaffold1	220121	221212	1_199	MULTISPECIES: phosphate acyltransferase PlsX [Asaia]	GO:0006633:fatty acid biosynthetic process	-	GO:0003824:catalytic activity;GO:0016747:transferase activity, transferring acyl groups other than amino-acyl groups	gnl|CDD|223493;COG0416, PlsX, Fatty acid/phospholipid biosynthesis enzyme [Lipid metabolism].
gene-1_30	1347	5049	925.67	4827	875.78	5099	897.3	2016	242.01	2127	230.82	2825	301.93	4480.36	-2.25196	0.112025	-20.1022	7.05618e-90	1.65286e-88	Down	1_30	scaffold1	30439	31785	1_30	MULTISPECIES: pyruvate dehydrogenase complex E1 component subunit beta [Asaia]	-	-	GO:0003824:catalytic activity	gnl|CDD|223101;COG0022, AcoB, Pyruvate/2-oxoglutarate dehydrogenase complex, dehydrogenase (E1) component, eukaryotic type, beta subunit [Energy production and conversion].
gene-1_37	750	1060	349.03	1110	361.7	1168	369.15	775	167.09	844	164.49	705	135.33	1084.22	-1.66571	0.100564	-16.5637	1.27434e-61	1.47575e-60	Down	1_37	scaffold1	39265	40014	1_37	triose-phosphate isomerase [Asaia bogorensis]	GO:0006096:glycolytic process	-	GO:0003824:catalytic activity;GO:0004807:triose-phosphate isomerase activity	gnl|CDD|223227;COG0149, TpiA, Triosephosphate isomerase [Carbohydrate transport and metabolism].
gene-1_72	1851	2191	292.32	2155	284.53	2297	294.15	1618	141.35	1705	134.64	1863	144.9	2220.45	-1.50655	0.0850603	-17.7115	3.41576e-70	4.98186e-69	Down	1_72	scaffold1	75950	77800	1_72	dihydroxy-acid dehydratase [Asaia bogorensis]	GO:0009082:branched-chain amino acid biosynthetic process	-	GO:0003824:catalytic activity;GO:0004160:dihydroxy-acid dehydratase activity	gnl|CDD|223207;COG0129, IlvD, Dihydroxyacid dehydratase/phosphogluconate dehydratase [Amino acid transport and metabolism / Carbohydrate transport and metabolism].
gene-1_76	1155	676	144.54	614	129.92	673	138.12	594	83.16	727	92.01	784	97.72	719.916	-1.05156	0.110924	-9.47998	2.54329e-21	9.67265e-21	Down	1_76	scaffold1	81685	82839	1_76	alpha-hydroxy-acid oxidizing protein [Salinicola sp. CR57]	GO:0055114:oxidation-reduction process	-	GO:0003824:catalytic activity;GO:0010181:FMN binding;GO:0016491:oxidoreductase activity	gnl|CDD|224223;COG1304, idi, Isopentenyl diphosphate isomerase (BS_ypgA, MTH48 and related proteins) [Coenzyme transport and metabolism].
gene-21_30	762	351	113.76	393	126.04	384	119.45	433	91.89	273	52.37	359	67.83	397.87	-1.21839	0.14852	-8.20353	2.33421e-16	7.38558e-16	Down	21_30	scaffold21	35798	36559	21_30	MULTISPECIES: imidazole glycerol phosphate synthase subunit HisF [Asaia]	GO:0000105:histidine biosynthetic process	-	GO:0000107:imidazoleglycerol-phosphate synthase activity;GO:0003824:catalytic activity	gnl|CDD|223185;COG0107, HisF, Imidazoleglycerol-phosphate synthase [Amino acid transport and metabolism].
gene-21_32	390	694	439.46	611	382.88	657	399.32	413	171.24	412	154.42	410	151.35	623.955	-1.81353	0.111412	-16.2777	1.4212e-59	1.55277e-58	Down	21_32	scaffold21	37085	37474	21_32	histidine triad nucleotide-binding protein [Asaia astilbis]	-	-	GO:0003824:catalytic activity	gnl|CDD|223611;COG0537, Hit, Diadenosine tetraphosphate (Ap4A) hydrolase and other HIT family hydrolases [Nucleotide transport and metabolism / Carbohydrate transport and metabolism / General function prediction only].
gene-22_23	780	2105	666.46	1963	615.05	1993	605.67	1187	246.08	1203	225.44	1254	231.45	1907.4	-1.88233	0.0910794	-20.6669	6.87455e-95	1.84836e-93	Down	22_23	scaffold22	21453	22232	22_23	alpha/beta fold hydrolase [Asaia bogorensis]	-	-	GO:0003824:catalytic activity	gnl|CDD|223669;COG0596, MhpC, Predicted hydrolases or acyltransferases (alpha/beta hydrolase superfamily) [General function prediction only].
gene-24_25	1203	1462	300.12	1563	317.53	1578	310.93	1158	155.65	1168	141.92	1189	142.29	1529.36	-1.53536	0.0840906	-18.2584	1.77508e-74	2.90399e-73	Down	24_25	scaffold24	27645	28847	24_25	MULTISPECIES: pyridoxal phosphate-dependent aminotransferase [Asaia]	GO:0009058:biosynthetic process	-	GO:0003824:catalytic activity;GO:0030170:pyridoxal phosphate binding	gnl|CDD|223513;COG0436, COG0436, Aspartate/tyrosine/aromatic aminotransferase [Amino acid transport and metabolism].
gene-24_26	1206	646	132.28	729	147.73	711	139.75	524	70.26	598	72.48	555	66.25	701.973	-1.46039	0.0993496	-14.6995	6.49664e-49	5.64259e-48	Down	24_26	scaffold24	28853	30058	24_26	MULTISPECIES: pyridoxal phosphate-dependent aminotransferase [Asaia]	GO:0009058:biosynthetic process	-	GO:0003824:catalytic activity;GO:0030170:pyridoxal phosphate binding	gnl|CDD|223513;COG0436, COG0436, Aspartate/tyrosine/aromatic aminotransferase [Amino acid transport and metabolism].
gene-24_5	987	455	113.85	376	93.1	249	59.8	126	20.64	138	20.44	109	15.9	310.727	-2.61792	0.300294	-8.71784	2.83552e-18	9.61342e-18	Down	24_5	scaffold24	5583	6569	24_5	SDR family oxidoreductase [Asaia bogorensis]	-	-	GO:0003824:catalytic activity;GO:0050662:coenzyme binding	gnl|CDD|223528;COG0451, WcaG, Nucleoside-diphosphate-sugar epimerases [Cell envelope biogenesis, outer membrane / Carbohydrate transport and metabolism].
gene-27_47	2373	12239	1273.7	11289	1162.64	12789	1277.5	7313	498.33	7026	432.79	7003	424.86	11369.9	-1.91153	0.0982559	-19.4547	2.66148e-84	5.56033e-83	Down	27_47	scaffold27	23902	26274	27_47	phosphoketolase family protein [Asaia sp. SF2.1]	GO:0005975:carbohydrate metabolic process	-	GO:0003824:catalytic activity;GO:0016832:aldehyde-lyase activity	gnl|CDD|226466;COG3957, COG3957, Phosphoketolase [Carbohydrate transport and metabolism].
gene-29_18	1308	2351	443.88	2210	412.93	2377	430.77	1972	243.79	2137	238.81	2153	236.97	2414.7	-1.29791	0.0863332	-15.0337	4.41595e-51	4.06372e-50	Down	29_18	scaffold29	15242	16549	29_18	serine hydroxymethyltransferase [Asaia bogorensis]	GO:0019264:glycine biosynthetic process from serine;GO:0035999:tetrahydrofolate interconversion	-	GO:0003824:catalytic activity;GO:0004372:glycine hydroxymethyltransferase activity;GO:0030170:pyridoxal phosphate binding	gnl|CDD|223190;COG0112, GlyA, Glycine/serine hydroxymethyltransferase [Amino acid transport and metabolism].
gene-29_31	1332	2146	397.87	2249	412.64	2385	424.43	1953	237.09	2239	245.71	2465	266.42	2415.31	-1.17667	0.0887206	-13.2626	3.81208e-40	2.64876e-39	Down	29_31	scaffold29	26720	28051	29_31	MULTISPECIES: adenylosuccinate lyase [Asaia]	GO:0009152:purine ribonucleotide biosynthetic process	-	GO:0003824:catalytic activity;GO:0004018:N6-(1,2-dicarboxyethyl)AMP AMP-lyase (fumarate-forming) activity	gnl|CDD|223094;COG0015, PurB, Adenylosuccinate lyase [Nucleotide transport and metabolism].
gene-2_155	1485	4809	799.74	4318	710.63	4273	682.07	4267	464.64	4085	402.1	3899	378	4689.76	-1.27683	0.105738	-12.0754	1.42463e-33	8.00903e-33	Down	2_155	scaffold2	170964	172448	2_155	MULTISPECIES: mannitol dehydrogenase family protein [Asaia]	GO:0019594:mannitol metabolic process;GO:0055114:oxidation-reduction process	-	GO:0003824:catalytic activity;GO:0016491:oxidoreductase activity;GO:0050662:coenzyme binding	gnl|CDD|223324;COG0246, MtlD, Mannitol-1-phosphate/altronate dehydrogenases [Carbohydrate transport and metabolism].
gene-2_158	861	731	209.67	698	198.12	801	220.52	569	106.86	833	141.42	873	145.97	803.671	-1.12339	0.126327	-8.8927	5.96425e-19	2.05133e-18	Down	2_158	scaffold2	176302	177162	2_158	carboxylating nicotinate-nucleotide diphosphorylase [Asaia bogorensis]	GO:0009435:NAD biosynthetic process;GO:0019363:pyridine nucleotide biosynthetic process	-	GO:0003824:catalytic activity;GO:0004514:nicotinate-nucleotide diphosphorylase (carboxylating) activity;GO:0016763:transferase activity, transferring pentosyl groups	gnl|CDD|223235;COG0157, NadC, Nicotinate-nucleotide pyrophosphorylase [Coenzyme metabolism].
gene-2_175	1575	6324	991.59	5619	871.9	6134	923.17	1994	204.72	2497	231.74	3001	274.31	5309.7	-2.42002	0.120702	-20.0495	2.03961e-89	4.67147e-88	Down	2_175	scaffold2	192890	194464	2_175	2,3-bisphosphoglycerate-independent phosphoglycerate mutase [Asaia bogorensis]	GO:0006007:glucose catabolic process	GO:0005737:cytoplasm	GO:0003824:catalytic activity;GO:0004619:phosphoglycerate mutase activity;GO:0030145:manganese ion binding;GO:0046872:metal ion binding	gnl|CDD|223768;COG0696, GpmI, Phosphoglyceromutase [Carbohydrate transport and metabolism].
gene-2_18	1284	2924	562.38	3231	614.98	3033	559.92	2289	288.27	2905	330.71	3293	369.22	3212.47	-1.26608	0.105103	-12.0461	2.03367e-33	1.13709e-32	Down	2_18	scaffold2	17208	18491	2_18	MULTISPECIES: beta-ketoacyl-[acyl-carrier-protein] synthase II [Asaia]	GO:0006633:fatty acid biosynthetic process	-	GO:0003824:catalytic activity;GO:0016747:transferase activity, transferring acyl groups other than amino-acyl groups	gnl|CDD|223381;COG0304, FabB, 3-oxoacyl-(acyl-carrier-protein) synthase [Lipid metabolism / Secondary metabolites biosynthesis, transport, and catabolism].
gene-2_83	1722	1138	163.2	1053	149.45	1250	172.07	1237	116.16	1111	94.31	1152	96.31	1241.93	-1.12057	0.103624	-10.8139	2.95927e-27	1.37802e-26	Down	2_83	scaffold2	88759	90480	2_83	D-lactate dehydrogenase [Asaia platycodi]	GO:0006089:lactate metabolic process;GO:0019516:lactate oxidation;GO:0022904:respiratory electron transport chain;GO:0055085:transmembrane transport;GO:0055114:oxidation-reduction process	GO:0005887:integral component of plasma membrane	GO:0003824:catalytic activity;GO:0016491:oxidoreductase activity;GO:0016901:oxidoreductase activity, acting on the CH-OH group of donors, quinone or similar compound as acceptor;GO:0050660:flavin adenine dinucleotide binding;GO:0071949:FAD binding	gnl|CDD|223354;COG0277, GlcD, FAD/FMN-containing dehydrogenases [Energy production and conversion].
gene-34_3	1989	962	119.44	729	89.57	799	95.22	348	28.29	348	25.57	323	23.38	732.382	-2.43161	0.130808	-18.5891	3.93789e-77	6.84042e-76	Down	34_3	scaffold34	2021	4009	34_3	sugar phosphate isomerase/epimerase [Asaia bogorensis]	-	-	GO:0003824:catalytic activity;GO:0050662:coenzyme binding	gnl|CDD|223528;COG0451, WcaG, Nucleoside-diphosphate-sugar epimerases [Cell envelope biogenesis, outer membrane / Carbohydrate transport and metabolism].
gene-34_4	1011	180	43.97	168	40.61	153	35.87	108	17.27	119	17.21	97	13.81	160.371	-1.76654	0.163648	-10.7947	3.6461e-27	1.69275e-26	Down	34_4	scaffold34	4006	5016	34_4	hypothetical protein [Asaia platycodi]	-	-	GO:0003824:catalytic activity	gnl|CDD|224743;COG1830, FbaB, DhnA-type fructose-1,6-bisphosphate aldolase and related enzymes [Carbohydrate transport and metabolism].
gene-36_10	1650	1343	201.01	1883	278.9	1607	230.86	1604	157.19	1554	137.67	1502	131.05	1710.77	-1.19233	0.10678	-11.1662	5.96882e-29	2.90639e-28	Down	36_10	scaffold36	9307	10956	36_10	alpha-keto acid decarboxylase family protein [Asaia bogorensis]	-	-	GO:0000287:magnesium ion binding;GO:0003824:catalytic activity;GO:0016831:carboxy-lyase activity;GO:0030976:thiamine pyrophosphate binding	gnl|CDD|226470;COG3961, COG3961, Pyruvate decarboxylase and related thiamine pyrophosphate-requiring enzymes [Carbohydrate transport and metabolism / Coenzyme metabolism / General function prediction only].
gene-3_12	1926	352	45.13	269	34.13	371	45.66	163	13.69	223	16.92	177	13.23	308.495	-1.95841	0.151372	-12.9378	2.7552e-38	1.81644e-37	Down	3_12	scaffold3	12333	14258	3_12	5-dehydro-2-deoxygluconokinase [Asaia prunellae]	-	-	GO:0003824:catalytic activity;GO:0016773:phosphotransferase activity, alcohol group as acceptor	gnl|CDD|226408;COG3892, COG3892, Uncharacterized protein conserved in bacteria [Function unknown].
gene-3_135	1425	5557	963.04	5656	970.02	5626	935.85	5425	615.6	5252	538.73	6229	629.31	6047.64	-1.14371	0.0922048	-12.404	2.48648e-35	1.48708e-34	Down	3_135	scaffold3	144738	146162	3_135	MULTISPECIES: hopanoid biosynthesis associated radical SAM protein HpnJ [Asaia]	-	-	GO:0003824:catalytic activity;GO:0051536:iron-sulfur cluster binding	gnl|CDD|223963;COG1032, COG1032, Fe-S oxidoreductase [Energy production and conversion].
gene-3_136	858	1728	497.37	1630	464.29	1544	426.56	1244	234.45	1476	251.46	1903	319.31	1727.41	-1.23911	0.120715	-10.2647	1.01584e-24	4.40531e-24	Down	3_136	scaffold3	146186	147043	3_136	ChbG/HpnK family deacetylase [Asaia platycodi]	GO:0005975:carbohydrate metabolic process	-	GO:0003824:catalytic activity	gnl|CDD|225929;COG3394, COG3394, Uncharacterized protein conserved in bacteria [Function unknown].
gene-3_26	2022	1776	216.91	1554	187.83	1526	178.89	792	63.34	755	54.58	782	55.68	1464.4	-2.2062	0.106627	-20.6907	4.19713e-95	1.13838e-93	Down	3_26	scaffold3	32198	34219	3_26	transketolase [Asaia platycodi]	-	-	GO:0003824:catalytic activity;GO:0004802:transketolase activity	gnl|CDD|223100;COG0021, TktA, Transketolase [Carbohydrate transport and metabolism].
gene-3_57	1098	4330	973.88	4353	968.89	4976	1074.23	4034	594.09	4003	532.9	4645	609.04	4787.09	-1.25483	0.0935262	-13.4169	4.81308e-41	3.44492e-40	Down	3_57	scaffold3	61873	62970	3_57	MULTISPECIES: branched-chain amino acid aminotransferase [Asaia]	GO:0009081:branched-chain amino acid metabolic process	-	GO:0003824:catalytic activity;GO:0004084:branched-chain-amino-acid transaminase activity	gnl|CDD|223193;COG0115, IlvE, Branched-chain amino acid aminotransferase/4-amino-4-deoxychorismate lyase [Amino acid transport and metabolism / Coenzyme metabolism].
gene-3_89	1452	643	109.36	668	112.43	675	110.19	518	57.69	418	42.08	464	46.01	647.489	-1.64535	0.114241	-14.4025	4.99164e-47	4.19406e-46	Down	3_89	scaffold3	97704	99155	3_89	MULTISPECIES: cobyric acid synthase [Asaia]	GO:0009236:cobalamin biosynthetic process	-	GO:0003824:catalytic activity	gnl|CDD|224409;COG1492, CobQ, Cobyric acid synthase [Coenzyme metabolism].
gene-4_28	1827	8460	1143.54	7230	967.13	8563	1110.98	3840	339.87	3268	261.46	3787	298.41	7224.15	-2.29682	0.113317	-20.269	2.41537e-91	5.88056e-90	Down	4_28	scaffold4	24418	26244	4_28	glycoside hydrolase family 15 protein [Asaia bogorensis]	-	-	GO:0003824:catalytic activity	gnl|CDD|225922;COG3387, SGA1, Glucoamylase and related glycosyl hydrolases [Carbohydrate transport and metabolism].
gene-5_157	1488	37824	6277.46	38319	6293.58	34740	5534.11	8680	943.26	9562	939.31	8717	843.38	30460.4	-3.18337	0.0973921	-32.6861	2.46147e-234	8.45651e-232	Down	5_157	scaffold5	170167	171654	5_157	MULTISPECIES: type I glutamate--ammonia ligase [Asaia]	GO:0006542:glutamine biosynthetic process;GO:0006807:nitrogen compound metabolic process	-	GO:0003824:catalytic activity;GO:0004356:glutamate-ammonia ligase activity	gnl|CDD|223252;COG0174, GlnA, Glutamine synthetase [Amino acid transport and metabolism].
gene-5_36	816	1007	304.76	864	258.77	941	273.35	598	118.5	626	112.14	673	118.74	908.322	-1.71692	0.106061	-16.1881	6.12291e-59	6.57363e-58	Down	5_36	scaffold5	32093	32908	5_36	tryptophan synthase subunit alpha [Asaia astilbis]	GO:0006568:tryptophan metabolic process	-	GO:0003824:catalytic activity;GO:0004834:tryptophan synthase activity	gnl|CDD|223237;COG0159, TrpA, Tryptophan synthase alpha chain [Amino acid transport and metabolism].
gene-5_62	1335	3496	646.71	3050	558.35	3468	615.77	2783	337.09	3060	335.05	3033	327.08	3469.1	-1.32454	0.0955854	-13.8571	1.15176e-43	8.89866e-43	Down	5_62	scaffold5	61499	62833	5_62	MULTISPECIES: class II fructose-bisphosphate aldolase [Asaia]	GO:0005975:carbohydrate metabolic process;GO:0006096:glycolytic process	-	GO:0003824:catalytic activity;GO:0004332:fructose-bisphosphate aldolase activity;GO:0008270:zinc ion binding;GO:0016832:aldehyde-lyase activity	gnl|CDD|223269;COG0191, Fba, Fructose/tagatose bisphosphate aldolase [Carbohydrate transport and metabolism].
gene-5_65	873	2260	639.31	2272	636.03	2209	599.79	1171	216.9	1439	240.94	1392	229.55	2113.3	-1.90181	0.0914054	-20.8063	3.79858e-96	1.05813e-94	Down	5_65	scaffold5	64105	64977	5_65	MULTISPECIES: polyamine aminopropyltransferase [Asaia]	-	-	GO:0003824:catalytic activity	gnl|CDD|223498;COG0421, SpeE, Spermidine synthase [Amino acid transport and metabolism].
gene-5_71	870	1166	330.98	995	279.51	1115	303.79	1022	189.95	1105	185.66	963	159.36	1156.62	-1.23249	0.107861	-11.4267	3.07643e-30	1.5594e-29	Down	5_71	scaffold5	70243	71112	5_71	aldose 1-epimerase family protein [Asaia bogorensis]	GO:0005975:carbohydrate metabolic process	-	GO:0003824:catalytic activity;GO:0016853:isomerase activity;GO:0030246:carbohydrate binding	gnl|CDD|224928;COG2017, GalM, Galactose mutarotase and related enzymes [Carbohydrate transport and metabolism].
gene-5_8	657	866	325.52	869	323.25	824	297.29	485	119.37	457	101.68	486	106.5	792.725	-1.98633	0.102614	-19.3573	1.77009e-83	3.5772e-82	Down	5_8	scaffold5	5233	5889	5_8	nicotinate-nucleotide adenylyltransferase [Asaia bogorensis]	GO:0009058:biosynthetic process;GO:0009435:NAD biosynthetic process	-	GO:0003824:catalytic activity;GO:0016779:nucleotidyltransferase activity	gnl|CDD|223985;COG1057, NadD, Nicotinic acid mononucleotide adenylyltransferase [Coenzyme metabolism].
gene-6_109	1269	802	156.07	759	146.17	751	140.28	491	62.57	567	65.31	528	59.9	749.278	-1.69171	0.104292	-16.2209	3.58871e-59	3.87982e-58	Down	6_109	scaffold6	122852	124120	6_109	D-tagatose-bisphosphate aldolase, class II, non-catalytic subunit [Asaia bogorensis]	GO:0019402:galactitol metabolic process	-	GO:0003824:catalytic activity	gnl|CDD|226939;COG4573, GatZ, Predicted tagatose 6-phosphate kinase [Carbohydrate transport and metabolism].
gene-7_26	2868	71714	6175.11	61422	5233.97	63208	5224.12	32055	1807.31	33239	1694.08	42042	2110.39	60633.4	-2.02179	0.117208	-17.2496	1.12654e-66	1.46355e-65	Down	7_26	scaffold7	24933	27800	7_26	bifunctional transaldolase/phosoglucose isomerase [Asaia bogorensis]	GO:0005975:carbohydrate metabolic process;GO:0006094:gluconeogenesis;GO:0006096:glycolytic process;GO:0006098:pentose-phosphate shunt	GO:0005737:cytoplasm	GO:0003824:catalytic activity;GO:0004347:glucose-6-phosphate isomerase activity;GO:0004801:sedoheptulose-7-phosphate:D-glyceraldehyde-3-phosphate glyceronetransferase activity	gnl|CDD|223254;COG0176, MipB, Transaldolase [Carbohydrate transport and metabolism].
gene-8_1	558	9	3.98	16	7.01	21	8.92	13	3.77	19	4.98	10	2.58	15.9453	-1.19212	0.444573	-2.68149	0.00732945	0.0102825	Down	8_1	scaffold8	91	648	8_1	alkene reductase [Asaia bogorensis]	GO:0055114:oxidation-reduction process	-	GO:0003824:catalytic activity;GO:0010181:FMN binding;GO:0016491:oxidoreductase activity	gnl|CDD|224814;COG1902, NemA, NADH:flavin oxidoreductases, Old Yellow Enzyme family [Energy production and conversion].
gene-8_64	1080	14501	3315.84	15053	3406.32	17756	3897.1	10922	1635.29	10197	1380.11	9274	1236.24	15077.6	-1.77654	0.110305	-16.1057	2.3268e-58	2.47232e-57	Down	8_64	scaffold8	82586	83665	8_64	MULTISPECIES: alkene reductase [Asaia]	GO:0055114:oxidation-reduction process	-	GO:0003824:catalytic activity;GO:0010181:FMN binding;GO:0016491:oxidoreductase activity	gnl|CDD|224814;COG1902, NemA, NADH:flavin oxidoreductases, Old Yellow Enzyme family [Energy production and conversion].
gene-9_25	1794	16357	2251.65	11356	1547	15639	2066.37	2604	234.71	2408	196.2	2399	192.52	11591.1	-3.68123	0.136987	-26.8728	4.57047e-159	4.87307e-157	Down	9_25	scaffold9	27643	29436	9_25	TPP- and FAD-dependent putative pyruvate dehydrogenase subunit A, peripheral membrane pyruvate oxidase poxB-like [Asaia bogorensis NBRC 16594]	-	-	GO:0000287:magnesium ion binding;GO:0003824:catalytic activity;GO:0030976:thiamine pyrophosphate binding	gnl|CDD|223107;COG0028, IlvB, Thiamine pyrophosphate-requiring enzymes [acetolactate synthase, pyruvate dehydrogenase (cytochrome), glyoxylate carboligase, phosphonopyruvate decarboxylase] [Amino acid transport and metabolism / Coenzyme metabolism].
gene-9_39	2274	14056	1526.48	12497	1343.08	15119	1575.99	6464	459.65	5844	375.65	5620	355.8	12317.4	-2.35608	0.11275	-20.8965	5.76745e-97	1.6512e-95	Down	9_39	scaffold9	43163	45436	9_39	MULTISPECIES: glycogen debranching enzyme GlgX [Asaia]	GO:0005975:carbohydrate metabolic process;GO:0005980:glycogen catabolic process	-	GO:0003824:catalytic activity;GO:0004133:glycogen debranching enzyme activity;GO:0004553:hydrolase activity, hydrolyzing O-glycosyl compounds	gnl|CDD|224440;COG1523, PulA, Type II secretory pathway, pullulanase PulA and related glycosidases [Carbohydrate transport and metabolism].
gene-9_42	1764	4368	611.51	3718	515.11	3919	526.62	3007	275.65	2631	218.02	2627	214.4	3900.99	-1.68306	0.113778	-14.7925	1.63774e-49	1.4427e-48	Down	9_42	scaffold9	49430	51193	9_42	MULTISPECIES: malto-oligosyltrehalose trehalohydrolase [Asaia]	GO:0005975:carbohydrate metabolic process;GO:0005992:trehalose biosynthetic process	-	GO:0003824:catalytic activity;GO:0004553:hydrolase activity, hydrolyzing O-glycosyl compounds	gnl|CDD|223373;COG0296, GlgB, 1,4-alpha-glucan branching enzyme [Carbohydrate transport and metabolism].
gene-9_43	2685	6799	625.35	5848	532.29	6360	561.48	4554	274.26	3966	215.91	4008	214.9	6111.63	-1.74505	0.113683	-15.3502	3.53152e-53	3.3291e-52	Down	9_43	scaffold9	51190	53874	9_43	malto-oligosyltrehalose synthase [Asaia bogorensis]	GO:0005975:carbohydrate metabolic process	-	GO:0003824:catalytic activity	gnl|CDD|225819;COG3280, TreY, Maltooligosyl trehalose synthase [Carbohydrate transport and metabolism].
gene-9_83	852	1031	298.84	888	254.72	1020	283.78	890	168.91	983	168.65	888	150.05	1035.89	-1.23881	0.105199	-11.7759	5.19556e-32	2.76977e-31	Down	9_83	scaffold9	101156	102007	9_83	formate dehydrogenase accessory sulfurtransferase FdhD [Asaia bogorensis]	-	-	GO:0003824:catalytic activity;GO:0016783:sulfurtransferase activity	gnl|CDD|224443;COG1526, FdhD, Uncharacterized protein required for formate dehydrogenase activity [Energy production and conversion].
gene-9_85	606	937	381.84	846	341.18	956	373.94	1038	276.98	890	214.68	1067	253.48	1012.18	-1.01857	0.108256	-9.40888	5.01463e-21	1.8817e-20	Down	9_85	scaffold9	102515	103120	9_85	molybdenum cofactor guanylyltransferase [Asaia platycodi]	GO:0006777:Mo-molybdopterin cofactor biosynthetic process	-	GO:0003824:catalytic activity	gnl|CDD|223817;COG0746, MobA, Molybdopterin-guanine dinucleotide biosynthesis protein A [Coenzyme metabolism].
The gene number of up-regulated in oxidoreductase activityof MF in GO term
geneID	length	AL1.Count	AL1.FPKM	AL2.Count	AL2.FPKM	AL3.Count	AL3.FPKM	BN1.Count	BN1.FPKM	BN2.Count	BN2.FPKM	BN3.Count	BN3.FPKM	baseMean	log2FoldChange	lfcSE	stat	pvalue	padj	Regulation	GeneName	Chr	Start	End	locus_tag	Product	GO_Biological_Process	GO_Cellular_Component	GO_Molecular_Function	COG
gene-13_9	1101	77	17.27	162	35.96	94	20.24	744	109.27	806	107.01	821	107.35	345.669	1.67304	0.164883	10.1468	3.4235e-24	1.45605e-23	Ups	13_9	scaffold13	7091	8191	13_9	thiol-disulfide isomerase and thioredoxin [Gluconobacter frateurii]	GO:0045454:cell redox homeostasis;GO:0055114:oxidation-reduction process	-	GO:0016209:antioxidant activity;GO:0016491:oxidoreductase activity	gnl|CDD|223600;COG0526, TrxA, Thiol-disulfide isomerase and thioredoxins [Posttranslational modification, protein turnover, chaperones / Energy production and conversion].
gene-14_28	597	9	3.72	5	2.05	7	2.78	49	13.27	93	22.77	74	17.85	29.156	2.09011	0.399569	5.23091	1.6868e-07	3.34332e-07	Ups	14_28	scaffold14	35696	36292	14_28	MULTISPECIES: Rieske (2Fe-2S) protein [Asaia]	GO:0055114:oxidation-reduction process	-	GO:0016491:oxidoreductase activity;GO:0051537:2 iron, 2 sulfur cluster binding	gnl|CDD|226985;COG4638, HcaE, Phenylpropionate dioxygenase and related ring-hydroxylating dioxygenases, large terminal subunit [Inorganic ion transport and metabolism / General function prediction only].
gene-16_16	1479	402	67.12	579	95.67	438	70.2	3426	374.57	3920	387.42	3684	358.6	1577.59	1.80389	0.111106	16.2358	2.81704e-59	3.067e-58	Ups	16_16	scaffold16	14430	15908	16_16	cytochrome B6 [Asaia sp. SF2.1]	GO:0055114:oxidation-reduction process	-	GO:0009055:electron transfer activity;GO:0016491:oxidoreductase activity;GO:0020037:heme binding	gnl|CDD|224771;COG1858, MauG, Cytochrome c peroxidase [Inorganic ion transport and metabolism].
gene-16_55	1644	695	104.4	936	139.14	687	99.05	7303	718.32	4507	400.73	6616	579.37	2632.45	1.81262	0.251482	7.20774	5.68889e-13	1.52691e-12	Ups	16_55	scaffold16	56447	58090	16_55	MULTISPECIES: glycerol-3-phosphate dehydrogenase [Asaia]	GO:0006072:glycerol-3-phosphate metabolic process;GO:0055114:oxidation-reduction process	GO:0009331:glycerol-3-phosphate dehydrogenase complex	GO:0004368:glycerol-3-phosphate dehydrogenase (quinone) activity;GO:0016491:oxidoreductase activity	gnl|CDD|223651;COG0578, GlpA, Glycerol-3-phosphate dehydrogenase [Energy production and conversion].
gene-17_26	1371	47	8.47	56	9.98	37	6.4	306	36.09	347	37	325	34.13	143.536	1.63664	0.181606	9.01204	2.02257e-19	7.13087e-19	Ups	17_26	scaffold17	30072	31442	17_26	NAD(P)-dependent oxidoreductase [Asaia bogorensis]	GO:0055114:oxidation-reduction process	-	GO:0016491:oxidoreductase activity;GO:0051536:iron-sulfur cluster binding	gnl|CDD|223567;COG0493, GltD, NADPH-dependent glutamate synthase beta chain and related oxidoreductases [Amino acid transport and metabolism / General function prediction only].
gene-20_28	552	824	368.64	811	359.06	881	378.32	4443	1301.53	4960	1313.43	3568	930.56	2070.64	1.2134	0.119829	10.1261	4.23391e-24	1.78112e-23	Ups	20_28	scaffold20	31633	32184	20_28	hypothetical protein [Acetobacter pasteurianus]	GO:0008610:lipid biosynthetic process;GO:0055114:oxidation-reduction process	-	GO:0005506:iron ion binding;GO:0016491:oxidoreductase activity	gnl|CDD|225546;COG3000, ERG3, Sterol desaturase [Lipid metabolism].
gene-21_25	609	380	154.09	373	149.69	415	161.53	1849	490.95	2204	529	2275	537.8	992.104	1.28024	0.101297	12.6384	1.29611e-36	8.07977e-36	Ups	21_25	scaffold21	32202	32810	21_25	nitroreductase [Asaia bogorensis]	-	-	GO:0016491:oxidoreductase activity	gnl|CDD|223849;COG0778, NfnB, Nitroreductase [Energy production and conversion].
gene-23_30	6345	342	13.31	394	15.18	421	15.73	1948	49.64	1721	39.65	1765	40.05	892.159	1.08275	0.109129	9.92178	3.34739e-23	1.36545e-22	Ups	23_30	scaffold23	35986	42330	23_30	type I polyketide synthase [Asaia bogorensis]	GO:0055114:oxidation-reduction process	-	GO:0003824:catalytic activity;GO:0016491:oxidoreductase activity;GO:0016740:transferase activity;GO:0031177:phosphopantetheine binding	gnl|CDD|225858;COG3321, COG3321, Polyketide synthase modules and related proteins [Secondary metabolites biosynthesis, transport, and catabolism].
gene-2_74	648	101	38.49	68	25.65	100	36.58	512	127.76	578	130.38	516	114.64	245.681	1.41463	0.154379	9.16337	5.03019e-20	1.81486e-19	Ups	2_74	scaffold2	78823	79470	2_74	dioxygenase [Asaia sp. SF2.1]	GO:0055114:oxidation-reduction process	-	GO:0016491:oxidoreductase activity	gnl|CDD|225687;COG3145, AlkB, Alkylated DNA repair protein [DNA replication, recombination, and repair].
gene-3_110	828	1225	365.36	1244	367.18	1002	286.85	13406	2618.09	16632	2936.15	14793	2572.08	5847.57	2.52574	0.114572	22.045	1.0678e-107	4.07611e-106	Ups	3_110	scaffold3	118010	118837	3_110	hypothetical protein ASAP_0815 [Asaia platycodi SF2.1]	-	-	GO:0016491:oxidoreductase activity	gnl|CDD|223377;COG0300, DltE, Short-chain dehydrogenases of various substrate specificities [General function prediction only].
gene-3_183	744	39	12.95	42	13.8	35	11.15	209	45.42	249	48.92	275	53.21	110.114	1.48764	0.198463	7.49583	6.58826e-14	1.86206e-13	Ups	3_183	scaffold3	200617	201360	3_183	arsenical resistance protein ArsH [Methylobacterium sp. SCN 67-24]	-	-	GO:0016491:oxidoreductase activity	gnl|CDD|223508;COG0431, COG0431, Predicted flavoprotein [General function prediction only].
gene-3_74	1200	492	101.25	558	113.64	403	79.61	19428	2617.96	20105	2448.99	15820	1897.95	6541.97	4.08126	0.134162	30.4203	2.95846e-203	9.14755e-201	Ups	3_74	scaffold3	80420	81619	3_74	MULTISPECIES: hypothetical protein [Asaia]	GO:0055114:oxidation-reduction process	-	GO:0016491:oxidoreductase activity;GO:0019825:oxygen binding;GO:0020037:heme binding	gnl|CDD|223949;COG1018, Hmp, Flavodoxin reductases (ferredoxin-NADPH reductases) family 1 [Energy production and conversion].
gene-3_83	1095	840	189.45	897	200.2	776	167.98	7643	1128.67	9926	1325.03	9350	1229.3	3612.85	2.25865	0.104408	21.6329	8.8107e-104	3.02697e-102	Ups	3_83	scaffold3	91930	93024	3_83	tRNA dihydrouridine synthase DusB [Asaia bogorensis]	GO:0008033:tRNA processing;GO:0055114:oxidation-reduction process	-	GO:0003824:catalytic activity;GO:0016491:oxidoreductase activity;GO:0017150:tRNA dihydrouridine synthase activity;GO:0050660:flavin adenine dinucleotide binding	gnl|CDD|223120;COG0042, COG0042, tRNA-dihydrouridine synthase [Translation, ribosomal structure and biogenesis].
gene-40_8	1833	389	52.41	433	57.73	355	45.91	3427	302.32	4208	335.57	5109	401.27	1704.34	2.26901	0.122178	18.5714	5.47887e-77	9.46406e-76	Ups	40_8	scaffold40	5809	7641	40_8	copper resistance system multicopper oxidase [Gluconobacter japonicus]	GO:0055114:oxidation-reduction process	GO:0042597:periplasmic space	GO:0005507:copper ion binding;GO:0016491:oxidoreductase activity	gnl|CDD|225043;COG2132, SufI, Putative multicopper oxidases [Secondary metabolites biosynthesis, transport, and catabolism].
gene-4_14	1104	135	30.2	161	35.64	157	33.71	815	119.37	711	94.14	805	104.98	371.797	1.21037	0.1276	9.48562	2.40942e-21	9.17479e-21	Ups	4_14	scaffold4	8419	9522	4_14	MULTISPECIES: hypothetical protein [Asaia]	GO:0055114:oxidation-reduction process	-	GO:0016491:oxidoreductase activity;GO:0020037:heme binding;GO:0051536:iron-sulfur cluster binding	gnl|CDD|223233;COG0155, CysI, Sulfite reductase, beta subunit (hemoprotein) [Inorganic ion transport and metabolism].
gene-51_2	1419	457	79.53	535	92.14	560	93.55	2240	255.26	2394	246.61	2396	243.09	1165.69	1.02828	0.092093	11.1657	6.00402e-29	2.91893e-28	Ups	51_2	scaffold51	510	1928	51_2	mercury(II) reductase [Novosphingobium sp. NDB2Meth1]	GO:0045454:cell redox homeostasis;GO:0050787:detoxification of mercury ion;GO:0055114:oxidation-reduction process	-	GO:0009055:electron transfer activity;GO:0016152:mercury (II) reductase activity;GO:0016491:oxidoreductase activity;GO:0016668:oxidoreductase activity, acting on a sulfur group of donors, NAD(P) as acceptor;GO:0045340:mercury ion binding;GO:0050660:flavin adenine dinucleotide binding;GO:0050661:NADP binding	gnl|CDD|224169;COG1249, Lpd, Pyruvate/2-oxoglutarate dehydrogenase complex, dihydrolipoamide dehydrogenase (E3) component, and related enzymes [Energy production and conversion].
gene-6_125	1041	36	8.54	47	11.03	37	8.43	326	50.64	436	61.22	396	54.77	158.279	2.09559	0.187786	11.1594	6.43913e-29	3.12556e-28	Ups	6_125	scaffold6	146332	147372	6_125	aromatic ring-hydroxylating dioxygenase subunit alpha [Asaia bogorensis]	GO:0055114:oxidation-reduction process	-	GO:0016491:oxidoreductase activity;GO:0051537:2 iron, 2 sulfur cluster binding	gnl|CDD|226985;COG4638, HcaE, Phenylpropionate dioxygenase and related ring-hydroxylating dioxygenases, large terminal subunit [Inorganic ion transport and metabolism / General function prediction only].
gene-6_148	3096	1334	106.41	1680	132.62	1453	111.25	13367	698.15	13894	655.98	14320	665.89	5732.91	2.06472	0.0937359	22.027	1.58914e-107	5.92002e-106	Ups	6_148	scaffold6	172953	176048	6_148	FAD-binding oxidoreductase [Asaia bogorensis]	GO:0055114:oxidation-reduction process	-	GO:0003824:catalytic activity;GO:0016491:oxidoreductase activity;GO:0050660:flavin adenine dinucleotide binding;GO:0051536:iron-sulfur cluster binding;GO:0071949:FAD binding	gnl|CDD|223354;COG0277, GlcD, FAD/FMN-containing dehydrogenases [Energy production and conversion].
gene-6_41	1287	345	66.2	331	62.85	311	57.28	1744	219.12	2015	228.86	1674	187.26	850.013	1.30382	0.113034	11.5347	8.81749e-31	4.53639e-30	Ups	6_41	scaffold6	50776	52062	6_41	hypothetical protein [Asaia prunellae]	GO:0055114:oxidation-reduction process	-	GO:0016491:oxidoreductase activity	gnl|CDD|224154;COG1233, COG1233, Phytoene dehydrogenase and related proteins [Secondary metabolites biosynthesis, transport, and catabolism].
gene-7_81	792	123	38.35	96	29.62	90	26.94	2021	412.63	2175	401.42	2257	410.27	795.022	3.21353	0.128428	25.0221	3.51156e-138	2.12897e-136	Ups	7_81	scaffold7	86668	87459	7_81	siderophore-interacting protein [Asaia bogorensis]	GO:0055114:oxidation-reduction process	-	GO:0016491:oxidoreductase activity	gnl|CDD|225250;COG2375, ViuB, Siderophore-interacting protein [Inorganic ion transport and metabolism].
The gene number of down-regulated in oxidoreductase activityof MF in GO term
geneID	length	AL1.Count	AL1.FPKM	AL2.Count	AL2.FPKM	AL3.Count	AL3.FPKM	BN1.Count	BN1.FPKM	BN2.Count	BN2.FPKM	BN3.Count	BN3.FPKM	baseMean	log2FoldChange	lfcSE	stat	pvalue	padj	Regulation	GeneName	Chr	Start	End	locus_tag	Product	GO_Biological_Process	GO_Cellular_Component	GO_Molecular_Function	COG
gene-10_23	801	6373	1964.86	5225	1594.19	6170	1825.88	6427	1297.45	7000	1277.41	6029	1083.61	6574.73	-1.01805	0.113785	-8.94714	3.64804e-19	1.26597e-18	Down	10_23	scaffold10	21733	22533	10_23	MULTISPECIES: glucose 1-dehydrogenase [Asaia]	-	-	GO:0016491:oxidoreductase activity	gnl|CDD|223959;COG1028, FabG, Dehydrogenases with different specificities (related to short-chain alcohol dehydrogenases) [Secondary metabolites biosynthesis, transport, and catabolism / General function prediction only].
gene-11_118	1803	8037	1100.82	7371	999.12	7650	1005.74	3067	275.06	3096	251	4317	344.7	6876.18	-2.28555	0.121034	-18.8835	1.55889e-79	2.88629e-78	Down	11_118	scaffold11	131814	133616	11_118	succinate dehydrogenase flavoprotein subunit [Asaia bogorensis]	GO:0006099:tricarboxylic acid cycle;GO:0022900:electron transport chain;GO:0055114:oxidation-reduction process	-	GO:0016491:oxidoreductase activity;GO:0016627:oxidoreductase activity, acting on the CH-CH group of donors;GO:0050660:flavin adenine dinucleotide binding	gnl|CDD|223981;COG1053, SdhA, Succinate dehydrogenase/fumarate reductase, flavoprotein subunit [Energy production and conversion].
gene-11_119	780	5941	1880.98	6009	1882.76	6286	1910.29	4009	831.11	3360	629.66	4159	767.63	5795.39	-1.80533	0.1033	-17.4765	2.16438e-68	2.98762e-67	Down	11_119	scaffold11	133629	134408	11_119	MULTISPECIES: succinate dehydrogenase iron-sulfur subunit [Asaia]	GO:0006099:tricarboxylic acid cycle;GO:0055114:oxidation-reduction process	-	GO:0009055:electron transfer activity;GO:0016491:oxidoreductase activity;GO:0051536:iron-sulfur cluster binding;GO:0051537:2 iron, 2 sulfur cluster binding	gnl|CDD|223555;COG0479, FrdB, Succinate dehydrogenase/fumarate reductase, Fe-S protein subunit [Energy production and conversion].
gene-11_41	1020	4995	1209.36	5090	1219.56	5500	1278.15	3021	478.92	3396	486.67	3126	441.21	4915.62	-1.85379	0.0880962	-21.0428	2.66286e-98	7.99374e-97	Down	11_41	scaffold11	47238	48257	11_41	ketol-acid reductoisomerase [Asaia bogorensis]	GO:0009082:branched-chain amino acid biosynthetic process;GO:0055114:oxidation-reduction process	-	GO:0004455:ketol-acid reductoisomerase activity;GO:0016491:oxidoreductase activity;GO:0050661:NADP binding	gnl|CDD|223137;COG0059, IlvC, Ketol-acid reductoisomerase [Amino acid transport and metabolism / Coenzyme metabolism].
gene-11_51	1497	2690	443.76	2216	361.77	2859	452.7	1276	137.83	1680	164.04	2001	192.44	2472.67	-1.79853	0.129792	-13.857	1.15406e-43	8.89866e-43	Down	11_51	scaffold11	57098	58594	11_51	MULTISPECIES: methylmalonate-semialdehyde dehydrogenase (CoA acylating) [Asaia]	GO:0055114:oxidation-reduction process	-	GO:0004491:methylmalonate-semialdehyde dehydrogenase (acylating) activity;GO:0016491:oxidoreductase activity;GO:0016620:oxidoreductase activity, acting on the aldehyde or oxo group of donors, NAD or NADP as acceptor	gnl|CDD|223944;COG1012, PutA, NAD-dependent aldehyde dehydrogenases [Energy production and conversion].
gene-11_87	1398	2319	409.65	2278	398.23	2608	442.2	1480	171.19	1537	160.71	2017	207.71	2340.37	-1.66593	0.107308	-15.5247	2.35933e-54	2.26554e-53	Down	11_87	scaffold11	94961	96358	11_87	dihydrolipoyl dehydrogenase [Asaia prunellae]	GO:0045454:cell redox homeostasis;GO:0055114:oxidation-reduction process	-	GO:0004148:dihydrolipoyl dehydrogenase activity;GO:0009055:electron transfer activity;GO:0016491:oxidoreductase activity;GO:0016668:oxidoreductase activity, acting on a sulfur group of donors, NAD(P) as acceptor;GO:0050660:flavin adenine dinucleotide binding	gnl|CDD|224169;COG1249, Lpd, Pyruvate/2-oxoglutarate dehydrogenase complex, dihydrolipoamide dehydrogenase (E3) component, and related enzymes [Energy production and conversion].
gene-12_62	801	12139	3742.57	11063	3375.41	13537	4006	2491	502.87	2499	456.04	2531	454.9	9927.32	-3.42839	0.101122	-33.9037	5.88104e-252	2.59774e-249	Down	12_62	scaffold12	74910	75710	12_62	MULTISPECIES: SDR family oxidoreductase [Asaia]	-	-	GO:0016491:oxidoreductase activity	gnl|CDD|223959;COG1028, FabG, Dehydrogenases with different specificities (related to short-chain alcohol dehydrogenases) [Secondary metabolites biosynthesis, transport, and catabolism / General function prediction only].
gene-12_63	792	8605	2683.15	7267	2242.42	8449	2528.72	1112	227.04	1002	184.93	1086	197.41	6384.9	-4.0631	0.110985	-36.6095	2.02146e-293	1.25007e-290	Down	12_63	scaffold12	75845	76636	12_63	SDR family oxidoreductase [Asaia bogorensis]	-	-	GO:0016491:oxidoreductase activity	gnl|CDD|223959;COG1028, FabG, Dehydrogenases with different specificities (related to short-chain alcohol dehydrogenases) [Secondary metabolites biosynthesis, transport, and catabolism / General function prediction only].
gene-13_21	1461	1185	200.3	1209	202.24	1041	168.9	950	105.15	1006	100.65	1107	109.08	1191.59	-1.31564	0.100533	-13.0867	3.92214e-39	2.6712e-38	Down	13_21	scaffold13	24708	26168	13_21	oxidoreductase/dihydropyrimidine dehydrogenase subunit A [Asaia bogorensis NBRC 16594]	GO:0006537:glutamate biosynthetic process;GO:0055114:oxidation-reduction process	-	GO:0016491:oxidoreductase activity;GO:0016639:oxidoreductase activity, acting on the CH-NH2 group of donors, NAD or NADP as acceptor;GO:0051536:iron-sulfur cluster binding	gnl|CDD|223567;COG0493, GltD, NADPH-dependent glutamate synthase beta chain and related oxidoreductases [Amino acid transport and metabolism / General function prediction only].
gene-13_66	900	9421	2585.08	8599	2335.03	8931	2352.22	7169	1288.05	8028	1303.86	6720	1074.94	9121.16	-1.44558	0.106036	-13.633	2.55028e-42	1.88648e-41	Down	13_66	scaffold13	65765	66664	13_66	NAD(P)-dependent oxidoreductase [Asaia platycodi]	GO:0055114:oxidation-reduction process	-	GO:0016491:oxidoreductase activity;GO:0050661:NADP binding;GO:0051287:NAD binding	gnl|CDD|224995;COG2084, MmsB, 3-hydroxyisobutyrate dehydrogenase and related beta-hydroxyacid dehydrogenases [Lipid metabolism].
gene-14_18	780	922	291.91	874	273.84	1033	313.93	521	108.01	423	79.27	578	106.68	869.222	-2.0361	0.1193	-17.0671	2.60688e-65	3.31707e-64	Down	14_18	scaffold14	23954	24733	14_18	2-deoxy-D-gluconate 3-dehydrogenase [Asaia platycodi SF2.1]	-	-	GO:0016491:oxidoreductase activity	gnl|CDD|223959;COG1028, FabG, Dehydrogenases with different specificities (related to short-chain alcohol dehydrogenases) [Secondary metabolites biosynthesis, transport, and catabolism / General function prediction only].
gene-15_78	699	297	104.93	295	103.14	299	101.39	193	44.65	227	47.47	239	49.22	293.726	-1.58097	0.125665	-12.5809	2.69028e-36	1.64719e-35	Down	15_78	scaffold15	62925	63623	15_78	arsenical resistance protein ArsH [Acetobacter persici]	-	-	GO:0016491:oxidoreductase activity	gnl|CDD|223508;COG0431, COG0431, Predicted flavoprotein [General function prediction only].
gene-18_45	774	3229	1030.26	3078	971.88	2943	901.3	2759	576.4	2993	565.24	3112	578.84	3278.23	-1.21308	0.0909751	-13.3342	1.46388e-40	1.03105e-39	Down	18_45	scaffold18	59515	60288	18_45	MULTISPECIES: SDR family oxidoreductase [Asaia]	-	-	GO:0016491:oxidoreductase activity	gnl|CDD|223959;COG1028, FabG, Dehydrogenases with different specificities (related to short-chain alcohol dehydrogenases) [Secondary metabolites biosynthesis, transport, and catabolism / General function prediction only].
gene-1_226	1071	7984	1840.99	6594	1504.69	8409	1861.12	1169	176.5	1203	164.19	1741	234.03	6150.63	-3.62093	0.136371	-26.552	2.43473e-155	2.21417e-153	Down	1_226	scaffold1	248505	249575	1_226	SDR family NAD(P)-dependent oxidoreductase [Asaia bogorensis]	-	-	GO:0016491:oxidoreductase activity	gnl|CDD|223959;COG1028, FabG, Dehydrogenases with different specificities (related to short-chain alcohol dehydrogenases) [Secondary metabolites biosynthesis, transport, and catabolism / General function prediction only].
gene-1_247	924	612	163.57	644	170.33	662	169.83	278	48.65	347	54.89	543	84.6	603.218	-1.83863	0.256038	-7.1811	6.91542e-13	1.84332e-12	Down	1_247	scaffold1	274712	275635	1_247	UDP-N-acetylmuramate dehydrogenase [Asaia bogorensis]	GO:0055114:oxidation-reduction process	-	GO:0008762:UDP-N-acetylmuramate dehydrogenase activity;GO:0016491:oxidoreductase activity;GO:0050660:flavin adenine dinucleotide binding;GO:0071949:FAD binding	gnl|CDD|223882;COG0812, MurB, UDP-N-acetylmuramate dehydrogenase [Cell envelope biogenesis, outer membrane].
gene-1_28	1404	2760	485.47	2679	466.33	2903	490.12	2487	286.43	2771	288.49	2986	306.18	2980.57	-1.16806	0.0872306	-13.3905	6.86897e-41	4.8825e-40	Down	1_28	scaffold1	27721	29124	1_28	dihydrolipoyl dehydrogenase [Asaia bogorensis]	GO:0045454:cell redox homeostasis;GO:0055114:oxidation-reduction process	-	GO:0004148:dihydrolipoyl dehydrogenase activity;GO:0009055:electron transfer activity;GO:0016491:oxidoreductase activity;GO:0016668:oxidoreductase activity, acting on a sulfur group of donors, NAD(P) as acceptor;GO:0050660:flavin adenine dinucleotide binding	gnl|CDD|224169;COG1249, Lpd, Pyruvate/2-oxoglutarate dehydrogenase complex, dihydrolipoamide dehydrogenase (E3) component, and related enzymes [Energy production and conversion].
gene-1_76	1155	676	144.54	614	129.92	673	138.12	594	83.16	727	92.01	784	97.72	719.916	-1.05156	0.110924	-9.47998	2.54329e-21	9.67265e-21	Down	1_76	scaffold1	81685	82839	1_76	alpha-hydroxy-acid oxidizing protein [Salinicola sp. CR57]	GO:0055114:oxidation-reduction process	-	GO:0003824:catalytic activity;GO:0010181:FMN binding;GO:0016491:oxidoreductase activity	gnl|CDD|224223;COG1304, idi, Isopentenyl diphosphate isomerase (BS_ypgA, MTH48 and related proteins) [Coenzyme transport and metabolism].
gene-21_7	1056	9912	2318.02	9899	2290.94	11567	2596.43	10504	1608.45	11426	1581.59	11344	1546.54	11458.6	-1.06306	0.0918339	-11.5759	5.45929e-31	2.82749e-30	Down	21_7	scaffold21	7234	8289	21_7	MULTISPECIES: NAD(P)-dependent alcohol dehydrogenase [Asaia]	GO:0055114:oxidation-reduction process	-	GO:0008270:zinc ion binding;GO:0016491:oxidoreductase activity	gnl|CDD|223992;COG1064, AdhP, Zn-dependent alcohol dehydrogenases [General function prediction only].
gene-23_17	675	2375	868.92	2217	802.69	1882	660.9	1683	403.18	1728	374.2	1508	321.63	2155.18	-1.54297	0.115199	-13.3939	6.56338e-41	4.68683e-40	Down	23_17	scaffold23	17046	17720	23_17	peroxiredoxin [Asaia bogorensis]	GO:0045454:cell redox homeostasis;GO:0055114:oxidation-reduction process	-	GO:0016209:antioxidant activity;GO:0016491:oxidoreductase activity;GO:0051920:peroxiredoxin activity	gnl|CDD|223527;COG0450, AhpC, Peroxiredoxin [Posttranslational modification, protein turnover, chaperones].
gene-23_24	768	1276	410.31	1058	336.68	1042	321.61	842	177.28	902	171.68	1088	203.95	1153	-1.4068	0.119162	-11.8058	3.64239e-32	1.96207e-31	Down	23_24	scaffold23	24392	25159	23_24	SDR family oxidoreductase [Asaia bogorensis]	-	-	GO:0016491:oxidoreductase activity	gnl|CDD|223959;COG1028, FabG, Dehydrogenases with different specificities (related to short-chain alcohol dehydrogenases) [Secondary metabolites biosynthesis, transport, and catabolism / General function prediction only].
gene-2_10	828	2477	738.78	2381	702.77	2200	629.81	2103	410.7	2619	462.35	2850	495.53	2589.52	-1.05327	0.105902	-9.94578	2.63105e-23	1.07894e-22	Down	2_10	scaffold2	10615	11442	2_10	fatty acid hydroxylase family protein [Asaia bogorensis]	GO:0008610:lipid biosynthetic process;GO:0055114:oxidation-reduction process	-	GO:0005506:iron ion binding;GO:0016491:oxidoreductase activity	gnl|CDD|225546;COG3000, ERG3, Sterol desaturase [Lipid metabolism].
gene-2_155	1485	4809	799.74	4318	710.63	4273	682.07	4267	464.64	4085	402.1	3899	378	4689.76	-1.27683	0.105738	-12.0754	1.42463e-33	8.00903e-33	Down	2_155	scaffold2	170964	172448	2_155	MULTISPECIES: mannitol dehydrogenase family protein [Asaia]	GO:0019594:mannitol metabolic process;GO:0055114:oxidation-reduction process	-	GO:0003824:catalytic activity;GO:0016491:oxidoreductase activity;GO:0050662:coenzyme binding	gnl|CDD|223324;COG0246, MtlD, Mannitol-1-phosphate/altronate dehydrogenases [Carbohydrate transport and metabolism].
gene-2_20	741	679	226.29	764	251.98	745	238.32	431	94.05	526	103.76	719	139.69	726.099	-1.53295	0.132107	-11.6039	3.93804e-31	2.05336e-30	Down	2_20	scaffold2	19120	19860	2_20	3-oxoacyl-[acyl-carrier-protein] reductase [Asaia bogorensis]	GO:0006633:fatty acid biosynthetic process;GO:0055114:oxidation-reduction process	-	GO:0004316:3-oxoacyl-[acyl-carrier-protein] reductase (NADPH) activity;GO:0016491:oxidoreductase activity;GO:0051287:NAD binding	gnl|CDD|223959;COG1028, FabG, Dehydrogenases with different specificities (related to short-chain alcohol dehydrogenases) [Secondary metabolites biosynthesis, transport, and catabolism / General function prediction only].
gene-2_78	885	3379	942.9	3794	1047.71	3576	957.8	1420	259.45	1650	272.52	1519	247.1	3166.94	-2.37315	0.0861986	-27.5312	7.43562e-167	9.57956e-165	Down	2_78	scaffold2	82773	83657	2_78	MULTISPECIES: ferredoxin--NADP reductase [Asaia]	GO:0055114:oxidation-reduction process	-	GO:0004324:ferredoxin-NADP+ reductase activity;GO:0016491:oxidoreductase activity	gnl|CDD|223949;COG1018, Hmp, Flavodoxin reductases (ferredoxin-NADPH reductases) family 1 [Energy production and conversion].
gene-2_83	1722	1138	163.2	1053	149.45	1250	172.07	1237	116.16	1111	94.31	1152	96.31	1241.93	-1.12057	0.103624	-10.8139	2.95927e-27	1.37802e-26	Down	2_83	scaffold2	88759	90480	2_83	D-lactate dehydrogenase [Asaia platycodi]	GO:0006089:lactate metabolic process;GO:0019516:lactate oxidation;GO:0022904:respiratory electron transport chain;GO:0055085:transmembrane transport;GO:0055114:oxidation-reduction process	GO:0005887:integral component of plasma membrane	GO:0003824:catalytic activity;GO:0016491:oxidoreductase activity;GO:0016901:oxidoreductase activity, acting on the CH-OH group of donors, quinone or similar compound as acceptor;GO:0050660:flavin adenine dinucleotide binding;GO:0071949:FAD binding	gnl|CDD|223354;COG0277, GlcD, FAD/FMN-containing dehydrogenases [Energy production and conversion].
gene-31_7	864	1673	478.19	1426	403.36	1482	406.59	1670	312.55	1446	244.64	1489	248.11	1650.7	-1.1395	0.11244	-10.1343	3.89265e-24	1.64652e-23	Down	31_7	scaffold31	11554	12417	31_7	SDR family oxidoreductase [Asaia bogorensis]	-	-	GO:0016491:oxidoreductase activity	gnl|CDD|223959;COG1028, FabG, Dehydrogenases with different specificities (related to short-chain alcohol dehydrogenases) [Secondary metabolites biosynthesis, transport, and catabolism / General function prediction only].
gene-31_8	1371	12307	2216.84	11802	2103.8	14529	2512	8212	968.56	8277	882.47	7545	792.28	12231.4	-1.82651	0.105786	-17.2661	8.46829e-67	1.10481e-65	Down	31_8	scaffold31	12549	13919	31_8	NAD-dependent succinate-semialdehyde dehydrogenase [Asaia bogorensis]	GO:0055114:oxidation-reduction process	-	GO:0016491:oxidoreductase activity;GO:0016620:oxidoreductase activity, acting on the aldehyde or oxo group of donors, NAD or NADP as acceptor	gnl|CDD|223944;COG1012, PutA, NAD-dependent aldehyde dehydrogenases [Energy production and conversion].
gene-32_2	1638	2946	444.16	2643	394.34	2827	409.1	977	96.45	619	55.24	976	85.78	2372.52	-2.84329	0.14133	-20.1181	5.12677e-90	1.21007e-88	Down	32_2	scaffold32	1674	3311	32_2	aldehyde dehydrogenase [Asaia bogorensis]	GO:0055114:oxidation-reduction process	-	GO:0016491:oxidoreductase activity;GO:0016620:oxidoreductase activity, acting on the aldehyde or oxo group of donors, NAD or NADP as acceptor	gnl|CDD|223944;COG1012, PutA, NAD-dependent aldehyde dehydrogenases [Energy production and conversion].
gene-33_7	732	885	298.57	756	252.4	940	304.39	906	200.14	791	157.95	858	168.75	924.277	-1.16006	0.114329	-10.1466	3.42989e-24	1.45676e-23	Down	33_7	scaffold33	8294	9025	33_7	SDR family oxidoreductase [Kozakia baliensis]	-	-	GO:0016491:oxidoreductase activity	gnl|CDD|223959;COG1028, FabG, Dehydrogenases with different specificities (related to short-chain alcohol dehydrogenases) [Secondary metabolites biosynthesis, transport, and catabolism / General function prediction only].
gene-39_17	675	32	11.71	41	14.84	28	9.83	28	6.71	43	9.31	26	5.55	35.7625	-1.17436	0.304651	-3.85478	0.000115836	0.000189305	Down	39_17	scaffold39	13959	14633	39_17	AhpC/TSA family protein [Asaia bogorensis]	GO:0045454:cell redox homeostasis;GO:0055114:oxidation-reduction process	-	GO:0016209:antioxidant activity;GO:0016491:oxidoreductase activity	gnl|CDD|224146;COG1225, Bcp, Peroxiredoxin [Posttranslational modification, protein turnover, chaperones].
gene-3_147	1260	1839	360.44	1830	354.95	1760	331.1	1168	149.9	1418	164.5	1476	168.65	1795.33	-1.56974	0.0949044	-16.5402	1.88392e-61	2.16546e-60	Down	3_147	scaffold3	160294	161553	3_147	MULTISPECIES: D-amino acid dehydrogenase small subunit [Asaia]	GO:0055114:oxidation-reduction process	-	GO:0016491:oxidoreductase activity	gnl|CDD|223737;COG0665, DadA, Glycine/D-amino acid oxidases (deaminating) [Amino acid transport and metabolism].
gene-3_224	990	1466	365.69	1397	344.86	1572	376.39	1785	291.55	1453	214.53	1522	221.33	1629.25	-1.04088	0.109969	-9.46521	2.92959e-21	1.11008e-20	Down	3_224	scaffold3	235183	236172	3_224	aldo/keto reductase [Beijerinckia indica]	GO:0055114:oxidation-reduction process	-	GO:0016491:oxidoreductase activity	gnl|CDD|223739;COG0667, Tas, Predicted oxidoreductases (related to aryl-alcohol dehydrogenases) [Energy production and conversion].
gene-3_27	768	862	277.18	789	251.07	745	229.94	282	59.38	274	52.15	311	58.3	690.691	-2.61028	0.116586	-22.3892	5.01243e-111	1.96183e-109	Down	3_27	scaffold3	34304	35071	3_27	MULTISPECIES: SDR family oxidoreductase [Asaia]	-	-	GO:0016491:oxidoreductase activity	gnl|CDD|223959;COG1028, FabG, Dehydrogenases with different specificities (related to short-chain alcohol dehydrogenases) [Secondary metabolites biosynthesis, transport, and catabolism / General function prediction only].
gene-3_6	1122	133	29.27	122	26.57	128	27.04	86	12.39	72	9.38	63	8.08	119.619	-1.92165	0.185688	-10.3488	4.23593e-25	1.8578e-24	Down	3_6	scaffold3	4916	6037	3_6	gfo/Idh/MocA family oxidoreductase [Asaia prunellae]	GO:0055114:oxidation-reduction process	-	GO:0016491:oxidoreductase activity	gnl|CDD|223745;COG0673, MviM, Predicted dehydrogenases and related proteins [General function prediction only].
gene-3_8	1014	445	108.38	413	99.54	417	97.48	75	11.96	69	9.95	80	11.36	340.859	-3.6379	0.146963	-24.7538	2.8224e-135	1.61609e-133	Down	3_8	scaffold3	7694	8707	3_8	gfo/Idh/MocA family oxidoreductase [Asaia platycodi]	GO:0019310:inositol catabolic process;GO:0055114:oxidation-reduction process	-	GO:0016491:oxidoreductase activity;GO:0050112:inositol 2-dehydrogenase activity	gnl|CDD|223745;COG0673, MviM, Predicted dehydrogenases and related proteins [General function prediction only].
gene-3_99	993	2792	694.36	2575	633.75	3243	774.14	3423	557.41	2909	428.21	2749	398.55	3144.49	-1.06384	0.118451	-8.98124	2.67726e-19	9.36434e-19	Down	3_99	scaffold3	106693	107685	3_99	putative aldo/keto reductase [Asaia platycodi SF2.1]	GO:0055114:oxidation-reduction process	-	GO:0016491:oxidoreductase activity	gnl|CDD|223739;COG0667, Tas, Predicted oxidoreductases (related to aryl-alcohol dehydrogenases) [Energy production and conversion].
gene-41_10	1017	122	29.63	143	34.36	112	26.1	75	11.92	78	11.21	88	12.46	120.039	-1.77972	0.179043	-9.94018	2.78322e-23	1.13832e-22	Down	41_10	scaffold41	9961	10977	41_10	MULTISPECIES: gfo/Idh/MocA family oxidoreductase [Asaia]	-	-	GO:0016491:oxidoreductase activity	gnl|CDD|223745;COG0673, MviM, Predicted dehydrogenases and related proteins [General function prediction only].
gene-41_11	1002	90	22.18	90	21.95	77	18.22	59	9.52	61	8.9	33	4.74	80.8316	-1.86526	0.230565	-8.08993	5.97e-16	1.84224e-15	Down	41_11	scaffold41	11000	12001	41_11	inositol 2-dehydrogenase [Asaia platycodi]	GO:0055114:oxidation-reduction process	-	GO:0016491:oxidoreductase activity	gnl|CDD|223745;COG0673, MviM, Predicted dehydrogenases and related proteins [General function prediction only].
gene-41_9	1215	156	31.71	147	29.57	125	24.39	63	8.38	64	7.7	84	9.95	129.614	-2.15376	0.184035	-11.703	1.23045e-31	6.51462e-31	Down	41_9	scaffold41	8650	9864	41_9	MULTISPECIES: gfo/Idh/MocA family oxidoreductase [Asaia]	GO:0055114:oxidation-reduction process	-	GO:0016491:oxidoreductase activity	gnl|CDD|223745;COG0673, MviM, Predicted dehydrogenases and related proteins [General function prediction only].
gene-4_22	2712	19764	1799.72	19080	1719.39	20041	1751.66	10141	604.65	12512	674.38	17342	920.6	19002.3	-1.70902	0.137076	-12.4677	1.12031e-35	6.75246e-35	Down	4_22	scaffold4	16723	19434	4_22	NADH-quinone oxidoreductase subunit NuoG [Asaia bogorensis]	GO:0042773:ATP synthesis coupled electron transport;GO:0055114:oxidation-reduction process	GO:0016020:membrane	GO:0008137:NADH dehydrogenase (ubiquinone) activity;GO:0009055:electron transfer activity;GO:0016491:oxidoreductase activity;GO:0016651:oxidoreductase activity, acting on NAD(P)H;GO:0051536:iron-sulfur cluster binding	gnl|CDD|223965;COG1034, NuoG, NADH dehydrogenase/NADH:ubiquinone oxidoreductase 75 kD subunit (chain G) [Energy production and conversion].
gene-4_24	510	4822	2334.95	4277	2049.54	4212	1957.67	1524	483.2	2135	611.92	2133	602.12	3943.88	-2.35087	0.119619	-19.6529	5.46297e-86	1.18122e-84	Down	4_24	scaffold4	20764	21273	4_24	MULTISPECIES: NADH-quinone oxidoreductase subunit NuoE [Asaia]	GO:0055114:oxidation-reduction process	-	GO:0016491:oxidoreductase activity	gnl|CDD|224817;COG1905, NuoE, NADH:ubiquinone oxidoreductase 24 kD subunit [Energy production and conversion].
gene-4_41	780	1065	337.19	1004	314.58	1377	418.47	672	139.31	686	128.56	656	121.08	1075.63	-1.91512	0.115572	-16.5709	1.13152e-61	1.31529e-60	Down	4_41	scaffold4	39591	40370	4_41	acetoin reductase [Asaia sp. SF2.1]	GO:0045150:acetoin catabolic process;GO:0055114:oxidation-reduction process	-	GO:0016491:oxidoreductase activity;GO:0019152:acetoin dehydrogenase activity	gnl|CDD|223959;COG1028, FabG, Dehydrogenases with different specificities (related to short-chain alcohol dehydrogenases) [Secondary metabolites biosynthesis, transport, and catabolism / General function prediction only].
gene-5_9	1260	1650	323.39	1485	288.03	1781	335.05	1123	144.12	1413	163.92	1329	151.85	1646.34	-1.49666	0.102753	-14.5657	4.64375e-48	3.97741e-47	Down	5_9	scaffold5	5855	7114	5_9	gamma-glutamyl phosphate reductase [Asaia bogorensis NBRC 16594]	GO:0006561:proline biosynthetic process;GO:0055114:oxidation-reduction process	-	GO:0004350:glutamate-5-semialdehyde dehydrogenase activity;GO:0016491:oxidoreductase activity;GO:0016620:oxidoreductase activity, acting on the aldehyde or oxo group of donors, NAD or NADP as acceptor;GO:0050661:NADP binding	gnl|CDD|223093;COG0014, ProA, Gamma-glutamyl phosphate reductase [Amino acid transport and metabolism].
gene-6_108	798	1235	382.19	1051	321.87	1282	380.81	482	97.67	460	84.26	407	73.43	1034.47	-2.54222	0.118296	-21.4904	1.91538e-102	6.30038e-101	Down	6_108	scaffold6	121993	122790	6_108	L-iditol 2-dehydrogenase [Asaia bogorensis]	-	-	GO:0016491:oxidoreductase activity	gnl|CDD|223959;COG1028, FabG, Dehydrogenases with different specificities (related to short-chain alcohol dehydrogenases) [Secondary metabolites biosynthesis, transport, and catabolism / General function prediction only].
gene-6_130	870	8001	2271.14	7239	2033.51	8744	2382.38	3903	725.43	4414	741.61	4159	688.22	7324.02	-2.08897	0.100066	-20.8759	8.86512e-97	2.51477e-95	Down	6_130	scaffold6	152092	152961	6_130	hypothetical protein [Asaia bogorensis]	GO:0055114:oxidation-reduction process	-	GO:0016491:oxidoreductase activity	gnl|CDD|223729;COG0656, ARA1, Aldo/keto reductases, related to diketogulonate reductase [General function prediction only].
gene-7_25	996	15357	3807.74	13545	3323.58	15282	3636.98	10601	1721.09	10727	1574.29	13562	1960.31	14823.5	-1.4915	0.111117	-13.4228	4.44464e-41	3.18859e-40	Down	7_25	scaffold7	23846	24841	7_25	MULTISPECIES: decarboxylating 6-phosphogluconate dehydrogenase [Asaia]	GO:0006098:pentose-phosphate shunt;GO:0055114:oxidation-reduction process	-	GO:0004616:phosphogluconate dehydrogenase (decarboxylating) activity;GO:0016491:oxidoreductase activity;GO:0050661:NADP binding	gnl|CDD|223954;COG1023, Gnd, Predicted 6-phosphogluconate dehydrogenase [Carbohydrate transport and metabolism].
gene-7_71	462	2882	1540.54	2464	1303.42	2867	1470.98	2040	714.01	2590	819.45	2341	729.49	2810.25	-1.38772	0.105534	-13.1496	1.71162e-39	1.17347e-38	Down	7_71	scaffold7	79075	79536	7_71	MULTISPECIES: thioredoxin-dependent thiol peroxidase [Asaia]	GO:0045454:cell redox homeostasis;GO:0055114:oxidation-reduction process	-	GO:0016209:antioxidant activity;GO:0016491:oxidoreductase activity	gnl|CDD|224146;COG1225, Bcp, Peroxiredoxin [Posttranslational modification, protein turnover, chaperones].
gene-7_79	1383	2489	444.45	2270	401.13	2682	459.68	2220	259.57	2618	276.7	2531	263.47	2661.14	-1.16443	0.094933	-12.2658	1.38236e-34	8.03432e-34	Down	7_79	scaffold7	84186	85568	7_79	NAD-dependent succinate-semialdehyde dehydrogenase [Asaia sp. SF2.1]	GO:0055114:oxidation-reduction process	-	GO:0016491:oxidoreductase activity;GO:0016620:oxidoreductase activity, acting on the aldehyde or oxo group of donors, NAD or NADP as acceptor	gnl|CDD|223944;COG1012, PutA, NAD-dependent aldehyde dehydrogenases [Energy production and conversion].
gene-8_1	558	9	3.98	16	7.01	21	8.92	13	3.77	19	4.98	10	2.58	15.9453	-1.19212	0.444573	-2.68149	0.00732945	0.0102825	Down	8_1	scaffold8	91	648	8_1	alkene reductase [Asaia bogorensis]	GO:0055114:oxidation-reduction process	-	GO:0003824:catalytic activity;GO:0010181:FMN binding;GO:0016491:oxidoreductase activity	gnl|CDD|224814;COG1902, NemA, NADH:flavin oxidoreductases, Old Yellow Enzyme family [Energy production and conversion].
gene-8_109	564	4737	2074.17	4711	2041.37	4812	2022.4	4327	1240.58	4706	1219.66	4391	1120.84	5024.03	-1.23557	0.0874533	-14.1284	2.5391e-45	2.04984e-44	Down	8_109	scaffold8	134530	135093	8_109	MULTISPECIES: peroxiredoxin [Asaia]	GO:0006979:response to oxidative stress;GO:0045454:cell redox homeostasis;GO:0055114:oxidation-reduction process	-	GO:0016209:antioxidant activity;GO:0016491:oxidoreductase activity;GO:0051920:peroxiredoxin activity	gnl|CDD|223527;COG0450, AhpC, Peroxiredoxin [Posttranslational modification, protein turnover, chaperones].
gene-8_58	879	117	32.87	126	35.03	202	54.47	84	15.45	92	15.3	91	14.9	139.232	-1.86214	0.191598	-9.71902	2.50184e-22	9.8922e-22	Down	8_58	scaffold8	72905	73783	8_58	NAD(P)-dependent oxidoreductase [Asaia bogorensis]	GO:0055114:oxidation-reduction process	-	GO:0016491:oxidoreductase activity;GO:0050661:NADP binding;GO:0051287:NAD binding	gnl|CDD|224995;COG2084, MmsB, 3-hydroxyisobutyrate dehydrogenase and related beta-hydroxyacid dehydrogenases [Lipid metabolism].
gene-8_64	1080	14501	3315.84	15053	3406.32	17756	3897.1	10922	1635.29	10197	1380.11	9274	1236.24	15077.6	-1.77654	0.110305	-16.1057	2.3268e-58	2.47232e-57	Down	8_64	scaffold8	82586	83665	8_64	MULTISPECIES: alkene reductase [Asaia]	GO:0055114:oxidation-reduction process	-	GO:0003824:catalytic activity;GO:0010181:FMN binding;GO:0016491:oxidoreductase activity	gnl|CDD|224814;COG1902, NemA, NADH:flavin oxidoreductases, Old Yellow Enzyme family [Energy production and conversion].
gene-9_7	1128	4532	992.2	4456	965.43	5004	1051.55	1485	212.88	1415	183.36	1873	239.05	3990.58	-2.69562	0.10581	-25.4761	3.62726e-143	2.38627e-141	Down	9_7	scaffold9	6950	8077	9_7	iditol 2-dehydrogenase [Asaia bogorensis]	GO:0055114:oxidation-reduction process	-	GO:0016491:oxidoreductase activity	gnl|CDD|223991;COG1063, Tdh, Threonine dehydrogenase and related Zn-dependent dehydrogenases [Amino acid transport and metabolism / General function prediction only].
gene-9_82	2322	5424	576.87	4962	522.25	5268	537.78	3326	231.62	3002	188.98	3590	222.58	4982.68	-1.80555	0.101876	-17.723	2.7883e-70	4.08599e-69	Down	9_82	scaffold9	98838	101159	9_82	formate dehydrogenase [Asaia bogorensis]	GO:0055114:oxidation-reduction process	-	GO:0008863:formate dehydrogenase (NAD+) activity;GO:0016491:oxidoreductase activity;GO:0030151:molybdenum ion binding;GO:0043546:molybdopterin cofactor binding;GO:0051539:4 iron, 4 sulfur cluster binding	gnl|CDD|223321;COG0243, BisC, Anaerobic dehydrogenases, typically selenocysteine-containing [Energy production and conversion].
The gene number of up-regulated in oxidation-reduction process of BP in GO term
geneID	length	AL1.Count	AL1.FPKM	AL2.Count	AL2.FPKM	AL3.Count	AL3.FPKM	BN1.Count	BN1.FPKM	BN2.Count	BN2.FPKM	BN3.Count	BN3.FPKM	baseMean	log2FoldChange	lfcSE	stat	pvalue	padj	Regulation	GeneName	Chr	Start	End	locus_tag	Product	GO_Biological_Process	GO_Cellular_Component	GO_Molecular_Function	COG
gene-11_13	1215	825	167.69	775	155.89	910	177.54	3392	451.44	4279	514.79	3787	448.72	1895.31	1.03451	0.101113	10.2312	1.4373e-24	6.17239e-24	Ups	11_13	scaffold11	12449	13663	11_13	ubiquinone biosynthesis protein UbiH [Asaia bogorensis]	GO:0006744:ubiquinone biosynthetic process;GO:0055114:oxidation-reduction process	-	GO:0016709:oxidoreductase activity, acting on paired donors, with incorporation or reduction of molecular oxygen, NAD(P)H as one donor, and incorporation of one atom of oxygen;GO:0050660:flavin adenine dinucleotide binding;GO:0071949:FAD binding	gnl|CDD|223727;COG0654, UbiH, 2-polyprenyl-6-methoxyphenol hydroxylase and related FAD-dependent oxidoreductases [Coenzyme metabolism / Energy production and conversion].
gene-13_9	1101	77	17.27	162	35.96	94	20.24	744	109.27	806	107.01	821	107.35	345.669	1.67304	0.164883	10.1468	3.4235e-24	1.45605e-23	Ups	13_9	scaffold13	7091	8191	13_9	thiol-disulfide isomerase and thioredoxin [Gluconobacter frateurii]	GO:0045454:cell redox homeostasis;GO:0055114:oxidation-reduction process	-	GO:0016209:antioxidant activity;GO:0016491:oxidoreductase activity	gnl|CDD|223600;COG0526, TrxA, Thiol-disulfide isomerase and thioredoxins [Posttranslational modification, protein turnover, chaperones / Energy production and conversion].
gene-14_28	597	9	3.72	5	2.05	7	2.78	49	13.27	93	22.77	74	17.85	29.156	2.09011	0.399569	5.23091	1.6868e-07	3.34332e-07	Ups	14_28	scaffold14	35696	36292	14_28	MULTISPECIES: Rieske (2Fe-2S) protein [Asaia]	GO:0055114:oxidation-reduction process	-	GO:0016491:oxidoreductase activity;GO:0051537:2 iron, 2 sulfur cluster binding	gnl|CDD|226985;COG4638, HcaE, Phenylpropionate dioxygenase and related ring-hydroxylating dioxygenases, large terminal subunit [Inorganic ion transport and metabolism / General function prediction only].
gene-16_16	1479	402	67.12	579	95.67	438	70.2	3426	374.57	3920	387.42	3684	358.6	1577.59	1.80389	0.111106	16.2358	2.81704e-59	3.067e-58	Ups	16_16	scaffold16	14430	15908	16_16	cytochrome B6 [Asaia sp. SF2.1]	GO:0055114:oxidation-reduction process	-	GO:0009055:electron transfer activity;GO:0016491:oxidoreductase activity;GO:0020037:heme binding	gnl|CDD|224771;COG1858, MauG, Cytochrome c peroxidase [Inorganic ion transport and metabolism].
gene-16_33	489	601	303.52	746	372.84	679	329.14	3314	1095.87	3617	1081.2	3461	1018.95	1657.29	1.20744	0.0908342	13.2928	2.54981e-40	1.78371e-39	Ups	16_33	scaffold16	28895	29383	16_33	MULTISPECIES: glutathione peroxidase [Asaia]	GO:0006979:response to oxidative stress;GO:0055114:oxidation-reduction process	-	GO:0004602:glutathione peroxidase activity	gnl|CDD|223463;COG0386, BtuE, Glutathione peroxidase [Posttranslational modification, protein turnover, chaperones].
gene-16_55	1644	695	104.4	936	139.14	687	99.05	7303	718.32	4507	400.73	6616	579.37	2632.45	1.81262	0.251482	7.20774	5.68889e-13	1.52691e-12	Ups	16_55	scaffold16	56447	58090	16_55	MULTISPECIES: glycerol-3-phosphate dehydrogenase [Asaia]	GO:0006072:glycerol-3-phosphate metabolic process;GO:0055114:oxidation-reduction process	GO:0009331:glycerol-3-phosphate dehydrogenase complex	GO:0004368:glycerol-3-phosphate dehydrogenase (quinone) activity;GO:0016491:oxidoreductase activity	gnl|CDD|223651;COG0578, GlpA, Glycerol-3-phosphate dehydrogenase [Energy production and conversion].
gene-17_26	1371	47	8.47	56	9.98	37	6.4	306	36.09	347	37	325	34.13	143.536	1.63664	0.181606	9.01204	2.02257e-19	7.13087e-19	Ups	17_26	scaffold17	30072	31442	17_26	NAD(P)-dependent oxidoreductase [Asaia bogorensis]	GO:0055114:oxidation-reduction process	-	GO:0016491:oxidoreductase activity;GO:0051536:iron-sulfur cluster binding	gnl|CDD|223567;COG0493, GltD, NADPH-dependent glutamate synthase beta chain and related oxidoreductases [Amino acid transport and metabolism / General function prediction only].
gene-20_28	552	824	368.64	811	359.06	881	378.32	4443	1301.53	4960	1313.43	3568	930.56	2070.64	1.2134	0.119829	10.1261	4.23391e-24	1.78112e-23	Ups	20_28	scaffold20	31633	32184	20_28	hypothetical protein [Acetobacter pasteurianus]	GO:0008610:lipid biosynthetic process;GO:0055114:oxidation-reduction process	-	GO:0005506:iron ion binding;GO:0016491:oxidoreductase activity	gnl|CDD|225546;COG3000, ERG3, Sterol desaturase [Lipid metabolism].
gene-23_22	615	389	156.2	410	162.93	448	172.67	4474	1176.35	5223	1241.39	4908	1148.92	1933.31	2.39288	0.0934897	25.5951	1.72825e-144	1.1875e-142	Ups	23_22	scaffold23	21939	22553	23_22	MULTISPECIES: phosphoadenylyl-sulfate reductase [Asaia]	GO:0019379:sulfate assimilation, phosphoadenylyl sulfate reduction by phosphoadenylyl-sulfate reductase (thioredoxin);GO:0055114:oxidation-reduction process	-	GO:0003824:catalytic activity;GO:0004604:phosphoadenylyl-sulfate reductase (thioredoxin) activity	gnl|CDD|223253;COG0175, CysH, 3'-phosphoadenosine 5'-phosphosulfate sulfotransferase (PAPS reductase)/FAD synthetase and related enzymes [Amino acid transport and metabolism / Coenzyme metabolism].
gene-23_30	6345	342	13.31	394	15.18	421	15.73	1948	49.64	1721	39.65	1765	40.05	892.159	1.08275	0.109129	9.92178	3.34739e-23	1.36545e-22	Ups	23_30	scaffold23	35986	42330	23_30	type I polyketide synthase [Asaia bogorensis]	GO:0055114:oxidation-reduction process	-	GO:0003824:catalytic activity;GO:0016491:oxidoreductase activity;GO:0016740:transferase activity;GO:0031177:phosphopantetheine binding	gnl|CDD|225858;COG3321, COG3321, Polyketide synthase modules and related proteins [Secondary metabolites biosynthesis, transport, and catabolism].
gene-2_162	483	20	10.23	33	16.7	37	18.16	272	91.06	272	82.32	306	91.21	116.696	2.06429	0.208323	9.90908	3.80116e-23	1.54851e-22	Ups	2_162	scaffold2	180765	181247	2_162	MULTISPECIES: NADH-ubiquinone oxidoreductase [Asaia]	GO:0055114:oxidation-reduction process	-	GO:0051536:iron-sulfur cluster binding	gnl|CDD|225799;COG3260, COG3260, Ni,Fe-hydrogenase III small subunit [Energy production and conversion].
gene-2_74	648	101	38.49	68	25.65	100	36.58	512	127.76	578	130.38	516	114.64	245.681	1.41463	0.154379	9.16337	5.03019e-20	1.81486e-19	Ups	2_74	scaffold2	78823	79470	2_74	dioxygenase [Asaia sp. SF2.1]	GO:0055114:oxidation-reduction process	-	GO:0016491:oxidoreductase activity	gnl|CDD|225687;COG3145, AlkB, Alkylated DNA repair protein [DNA replication, recombination, and repair].
gene-3_221	405	68	41.46	79	47.67	97	56.77	703	280.68	842	303.89	846	300.73	325.902	2.12874	0.143104	14.8755	4.75654e-50	4.26296e-49	Ups	3_221	scaffold3	232270	232674	3_221	carboxymuconolactone decarboxylase family protein [Pseudomonas fluorescens]	GO:0055114:oxidation-reduction process	-	GO:0051920:peroxiredoxin activity	gnl|CDD|223672;COG0599, COG0599, Uncharacterized homolog of gamma-carboxymuconolactone decarboxylase subunit [Function unknown].
gene-3_74	1200	492	101.25	558	113.64	403	79.61	19428	2617.96	20105	2448.99	15820	1897.95	6541.97	4.08126	0.134162	30.4203	2.95846e-203	9.14755e-201	Ups	3_74	scaffold3	80420	81619	3_74	MULTISPECIES: hypothetical protein [Asaia]	GO:0055114:oxidation-reduction process	-	GO:0016491:oxidoreductase activity;GO:0019825:oxygen binding;GO:0020037:heme binding	gnl|CDD|223949;COG1018, Hmp, Flavodoxin reductases (ferredoxin-NADPH reductases) family 1 [Energy production and conversion].
gene-3_83	1095	840	189.45	897	200.2	776	167.98	7643	1128.67	9926	1325.03	9350	1229.3	3612.85	2.25865	0.104408	21.6329	8.8107e-104	3.02697e-102	Ups	3_83	scaffold3	91930	93024	3_83	tRNA dihydrouridine synthase DusB [Asaia bogorensis]	GO:0008033:tRNA processing;GO:0055114:oxidation-reduction process	-	GO:0003824:catalytic activity;GO:0016491:oxidoreductase activity;GO:0017150:tRNA dihydrouridine synthase activity;GO:0050660:flavin adenine dinucleotide binding	gnl|CDD|223120;COG0042, COG0042, tRNA-dihydrouridine synthase [Translation, ribosomal structure and biogenesis].
gene-40_8	1833	389	52.41	433	57.73	355	45.91	3427	302.32	4208	335.57	5109	401.27	1704.34	2.26901	0.122178	18.5714	5.47887e-77	9.46406e-76	Ups	40_8	scaffold40	5809	7641	40_8	copper resistance system multicopper oxidase [Gluconobacter japonicus]	GO:0055114:oxidation-reduction process	GO:0042597:periplasmic space	GO:0005507:copper ion binding;GO:0016491:oxidoreductase activity	gnl|CDD|225043;COG2132, SufI, Putative multicopper oxidases [Secondary metabolites biosynthesis, transport, and catabolism].
gene-4_14	1104	135	30.2	161	35.64	157	33.71	815	119.37	711	94.14	805	104.98	371.797	1.21037	0.1276	9.48562	2.40942e-21	9.17479e-21	Ups	4_14	scaffold4	8419	9522	4_14	MULTISPECIES: hypothetical protein [Asaia]	GO:0055114:oxidation-reduction process	-	GO:0016491:oxidoreductase activity;GO:0020037:heme binding;GO:0051536:iron-sulfur cluster binding	gnl|CDD|223233;COG0155, CysI, Sulfite reductase, beta subunit (hemoprotein) [Inorganic ion transport and metabolism].
gene-51_2	1419	457	79.53	535	92.14	560	93.55	2240	255.26	2394	246.61	2396	243.09	1165.69	1.02828	0.092093	11.1657	6.00402e-29	2.91893e-28	Ups	51_2	scaffold51	510	1928	51_2	mercury(II) reductase [Novosphingobium sp. NDB2Meth1]	GO:0045454:cell redox homeostasis;GO:0050787:detoxification of mercury ion;GO:0055114:oxidation-reduction process	-	GO:0009055:electron transfer activity;GO:0016152:mercury (II) reductase activity;GO:0016491:oxidoreductase activity;GO:0016668:oxidoreductase activity, acting on a sulfur group of donors, NAD(P) as acceptor;GO:0045340:mercury ion binding;GO:0050660:flavin adenine dinucleotide binding;GO:0050661:NADP binding	gnl|CDD|224169;COG1249, Lpd, Pyruvate/2-oxoglutarate dehydrogenase complex, dihydrolipoamide dehydrogenase (E3) component, and related enzymes [Energy production and conversion].
gene-5_104	744	240	79.66	291	95.59	250	79.65	1329	288.85	1752	344.21	2001	387.2	756.246	1.53865	0.128912	11.9357	7.71058e-33	4.25734e-32	Ups	5_104	scaffold5	109990	110733	5_104	MULTISPECIES: 4-hydroxy-tetrahydrodipicolinate reductase [Asaia]	GO:0009089:lysine biosynthetic process via diaminopimelate;GO:0055114:oxidation-reduction process	-	GO:0008839:4-hydroxy-tetrahydrodipicolinate reductase	gnl|CDD|223366;COG0289, DapB, Dihydrodipicolinate reductase [Amino acid transport and metabolism].
gene-6_125	1041	36	8.54	47	11.03	37	8.43	326	50.64	436	61.22	396	54.77	158.279	2.09559	0.187786	11.1594	6.43913e-29	3.12556e-28	Ups	6_125	scaffold6	146332	147372	6_125	aromatic ring-hydroxylating dioxygenase subunit alpha [Asaia bogorensis]	GO:0055114:oxidation-reduction process	-	GO:0016491:oxidoreductase activity;GO:0051537:2 iron, 2 sulfur cluster binding	gnl|CDD|226985;COG4638, HcaE, Phenylpropionate dioxygenase and related ring-hydroxylating dioxygenases, large terminal subunit [Inorganic ion transport and metabolism / General function prediction only].
gene-6_148	3096	1334	106.41	1680	132.62	1453	111.25	13367	698.15	13894	655.98	14320	665.89	5732.91	2.06472	0.0937359	22.027	1.58914e-107	5.92002e-106	Ups	6_148	scaffold6	172953	176048	6_148	FAD-binding oxidoreductase [Asaia bogorensis]	GO:0055114:oxidation-reduction process	-	GO:0003824:catalytic activity;GO:0016491:oxidoreductase activity;GO:0050660:flavin adenine dinucleotide binding;GO:0051536:iron-sulfur cluster binding;GO:0071949:FAD binding	gnl|CDD|223354;COG0277, GlcD, FAD/FMN-containing dehydrogenases [Energy production and conversion].
gene-6_41	1287	345	66.2	331	62.85	311	57.28	1744	219.12	2015	228.86	1674	187.26	850.013	1.30382	0.113034	11.5347	8.81749e-31	4.53639e-30	Ups	6_41	scaffold6	50776	52062	6_41	hypothetical protein [Asaia prunellae]	GO:0055114:oxidation-reduction process	-	GO:0016491:oxidoreductase activity	gnl|CDD|224154;COG1233, COG1233, Phytoene dehydrogenase and related proteins [Secondary metabolites biosynthesis, transport, and catabolism].
gene-7_81	792	123	38.35	96	29.62	90	26.94	2021	412.63	2175	401.42	2257	410.27	795.022	3.21353	0.128428	25.0221	3.51156e-138	2.12897e-136	Ups	7_81	scaffold7	86668	87459	7_81	siderophore-interacting protein [Asaia bogorensis]	GO:0055114:oxidation-reduction process	-	GO:0016491:oxidoreductase activity	gnl|CDD|225250;COG2375, ViuB, Siderophore-interacting protein [Inorganic ion transport and metabolism].
gene-8_24	990	1109	276.64	1159	286.11	1001	239.67	9836	1606.57	12605	1861.11	11181	1625.94	4548.06	2.20052	0.106168	20.7268	1.9843e-95	5.4296e-94	Ups	8_24	scaffold8	31485	32474	8_24	MULTISPECIES: LLM class flavin-dependent oxidoreductase [Asaia]	GO:0055114:oxidation-reduction process	-	GO:0016705:oxidoreductase activity, acting on paired donors, with incorporation or reduction of molecular oxygen	gnl|CDD|225052;COG2141, COG2141, Coenzyme F420-dependent N5,N10-methylene tetrahydromethanopterin reductase and related flavin-dependent oxidoreductases [Energy production and conversion].
gene-9_49	1035	633	151.04	966	228.1	1098	251.47	7602	1187.69	8618	1217.11	8065	1121.82	3366	2.01822	0.130434	15.4731	5.27227e-54	5.01596e-53	Ups	9_49	scaffold9	57243	58277	9_49	Dyp-type peroxidase [Acetobacter tropicalis]	GO:0055114:oxidation-reduction process	-	GO:0004601:peroxidase activity;GO:0020037:heme binding	gnl|CDD|225393;COG2837, COG2837, Predicted iron-dependent peroxidase [Inorganic ion transport and metabolism].
gene-9_56	1221	26	5.26	48	9.61	43	8.35	846	112.04	1127	134.92	1082	127.58	367.95	3.52179	0.177194	19.8753	6.65286e-88	1.46933e-86	Ups	9_56	scaffold9	65874	67094	9_56	acyl-CoA dehydrogenase [Asaia bogorensis]	GO:0055114:oxidation-reduction process	-	GO:0016627:oxidoreductase activity, acting on the CH-CH group of donors;GO:0050660:flavin adenine dinucleotide binding	gnl|CDD|224871;COG1960, CaiA, Acyl-CoA dehydrogenases [Lipid metabolism].
gene-9_57	1512	49	8	54	8.73	54	8.47	593	63.42	674	65.16	812	77.31	269.59	2.55204	0.164903	15.476	5.04142e-54	4.81114e-53	Ups	9_57	scaffold9	67091	68602	9_57	monooxygenase [Asaia bogorensis NBRC 16594]	GO:0055114:oxidation-reduction process	-	GO:0004497:monooxygenase activity;GO:0016705:oxidoreductase activity, acting on paired donors, with incorporation or reduction of molecular oxygen	gnl|CDD|225052;COG2141, COG2141, Coenzyme F420-dependent N5,N10-methylene tetrahydromethanopterin reductase and related flavin-dependent oxidoreductases [Energy production and conversion].
gene-9_58	1203	39	8.01	47	9.55	35	6.9	316	42.48	398	48.36	427	51.1	156.57	2.06067	0.187965	10.9631	5.75246e-28	2.71967e-27	Ups	9_58	scaffold9	68599	69801	9_58	alkanesulfonate monooxygenase, FMNH(2)-dependent [Asaia bogorensis]	GO:0055114:oxidation-reduction process	-	GO:0008726:alkanesulfonate monooxygenase activity;GO:0016705:oxidoreductase activity, acting on paired donors, with incorporation or reduction of molecular oxygen	gnl|CDD|225052;COG2141, COG2141, Coenzyme F420-dependent N5,N10-methylene tetrahydromethanopterin reductase and related flavin-dependent oxidoreductases [Energy production and conversion].
The gene number of down-regulated in oxidation-reduction process of BP in GO term
geneID	length	AL1.Count	AL1.FPKM	AL2.Count	AL2.FPKM	AL3.Count	AL3.FPKM	BN1.Count	BN1.FPKM	BN2.Count	BN2.FPKM	BN3.Count	BN3.FPKM	baseMean	log2FoldChange	lfcSE	stat	pvalue	padj	Regulation	GeneName	Chr	Start	End	locus_tag	Product	GO_Biological_Process	GO_Cellular_Component	GO_Molecular_Function	COG
gene-10_54	612	2922	1179.09	2480	990.35	2871	1111.99	1647	435.17	1398	333.9	1761	414.25	2585.98	-1.92932	0.111682	-17.2751	7.24399e-67	9.49085e-66	Down	10_54	scaffold10	59136	59747	10_54	pyridoxamine 5'-phosphate oxidase [Asaia bogorensis]	GO:0008615:pyridoxine biosynthetic process;GO:0055114:oxidation-reduction process	-	GO:0004733:pyridoxamine-phosphate oxidase activity;GO:0010181:FMN binding;GO:0016638:oxidoreductase activity, acting on the CH-NH2 group of donors;GO:0048037:cofactor binding	gnl|CDD|223337;COG0259, PdxH, Pyridoxamine-phosphate oxidase [Coenzyme metabolism].
gene-11_118	1803	8037	1100.82	7371	999.12	7650	1005.74	3067	275.06	3096	251	4317	344.7	6876.18	-2.28555	0.121034	-18.8835	1.55889e-79	2.88629e-78	Down	11_118	scaffold11	131814	133616	11_118	succinate dehydrogenase flavoprotein subunit [Asaia bogorensis]	GO:0006099:tricarboxylic acid cycle;GO:0022900:electron transport chain;GO:0055114:oxidation-reduction process	-	GO:0016491:oxidoreductase activity;GO:0016627:oxidoreductase activity, acting on the CH-CH group of donors;GO:0050660:flavin adenine dinucleotide binding	gnl|CDD|223981;COG1053, SdhA, Succinate dehydrogenase/fumarate reductase, flavoprotein subunit [Energy production and conversion].
gene-11_119	780	5941	1880.98	6009	1882.76	6286	1910.29	4009	831.11	3360	629.66	4159	767.63	5795.39	-1.80533	0.1033	-17.4765	2.16438e-68	2.98762e-67	Down	11_119	scaffold11	133629	134408	11_119	MULTISPECIES: succinate dehydrogenase iron-sulfur subunit [Asaia]	GO:0006099:tricarboxylic acid cycle;GO:0055114:oxidation-reduction process	-	GO:0009055:electron transfer activity;GO:0016491:oxidoreductase activity;GO:0051536:iron-sulfur cluster binding;GO:0051537:2 iron, 2 sulfur cluster binding	gnl|CDD|223555;COG0479, FrdB, Succinate dehydrogenase/fumarate reductase, Fe-S protein subunit [Energy production and conversion].
gene-11_33	2547	6174	598.63	4520	433.71	4822	448.76	1445	91.74	1395	80.06	1527	86.31	4345.36	-2.97273	0.128298	-23.1705	9.0278e-119	3.93155e-117	Down	11_33	scaffold11	36742	39288	11_33	PQQ-dependent inositol/quinate/shikimate dehydrogenase [Asaia bogorensis NBRC 16594]	GO:0055114:oxidation-reduction process	GO:0016021:integral component of membrane	GO:0016614:oxidoreductase activity, acting on CH-OH group of donors;GO:0048038:quinone binding	gnl|CDD|227326;COG4993, Gcd, Glucose dehydrogenase [Carbohydrate transport and metabolism].
gene-11_41	1020	4995	1209.36	5090	1219.56	5500	1278.15	3021	478.92	3396	486.67	3126	441.21	4915.62	-1.85379	0.0880962	-21.0428	2.66286e-98	7.99374e-97	Down	11_41	scaffold11	47238	48257	11_41	ketol-acid reductoisomerase [Asaia bogorensis]	GO:0009082:branched-chain amino acid biosynthetic process;GO:0055114:oxidation-reduction process	-	GO:0004455:ketol-acid reductoisomerase activity;GO:0016491:oxidoreductase activity;GO:0050661:NADP binding	gnl|CDD|223137;COG0059, IlvC, Ketol-acid reductoisomerase [Amino acid transport and metabolism / Coenzyme metabolism].
gene-11_51	1497	2690	443.76	2216	361.77	2859	452.7	1276	137.83	1680	164.04	2001	192.44	2472.67	-1.79853	0.129792	-13.857	1.15406e-43	8.89866e-43	Down	11_51	scaffold11	57098	58594	11_51	MULTISPECIES: methylmalonate-semialdehyde dehydrogenase (CoA acylating) [Asaia]	GO:0055114:oxidation-reduction process	-	GO:0004491:methylmalonate-semialdehyde dehydrogenase (acylating) activity;GO:0016491:oxidoreductase activity;GO:0016620:oxidoreductase activity, acting on the aldehyde or oxo group of donors, NAD or NADP as acceptor	gnl|CDD|223944;COG1012, PutA, NAD-dependent aldehyde dehydrogenases [Energy production and conversion].
gene-11_62	897	761	209.51	822	223.96	808	213.52	469	84.55	505	82.29	511	82.01	756.317	-1.83275	0.0962827	-19.0351	8.73744e-81	1.65743e-79	Down	11_62	scaffold11	68497	69393	11_62	bifunctional methylenetetrahydrofolate dehydrogenase/methenyltetrahydrofolate cyclohydrolase FolD [Asaia bogorensis]	GO:0055114:oxidation-reduction process	-	GO:0003824:catalytic activity;GO:0004488:methylenetetrahydrofolate dehydrogenase (NADP+) activity	gnl|CDD|223268;COG0190, FolD, 5,10-methylene-tetrahydrofolate dehydrogenase/Methenyl tetrahydrofolate cyclohydrolase [Coenzyme metabolism].
gene-11_87	1398	2319	409.65	2278	398.23	2608	442.2	1480	171.19	1537	160.71	2017	207.71	2340.37	-1.66593	0.107308	-15.5247	2.35933e-54	2.26554e-53	Down	11_87	scaffold11	94961	96358	11_87	dihydrolipoyl dehydrogenase [Asaia prunellae]	GO:0045454:cell redox homeostasis;GO:0055114:oxidation-reduction process	-	GO:0004148:dihydrolipoyl dehydrogenase activity;GO:0009055:electron transfer activity;GO:0016491:oxidoreductase activity;GO:0016668:oxidoreductase activity, acting on a sulfur group of donors, NAD(P) as acceptor;GO:0050660:flavin adenine dinucleotide binding	gnl|CDD|224169;COG1249, Lpd, Pyruvate/2-oxoglutarate dehydrogenase complex, dihydrolipoamide dehydrogenase (E3) component, and related enzymes [Energy production and conversion].
gene-12_8	1653	7389	1103.91	5914	874.37	6279	900.41	4621	452.04	3984	352.3	5044	439.3	6383	-1.66915	0.123867	-13.4754	2.18259e-41	1.57677e-40	Down	12_8	scaffold12	7509	9161	12_8	NAD-dependent malic enzyme [Asaia bogorensis]	GO:0055114:oxidation-reduction process	-	GO:0004470:malic enzyme activity;GO:0004471:malate dehydrogenase (decarboxylating) (NAD+) activity;GO:0051287:NAD binding	gnl|CDD|223358;COG0281, SfcA, Malic enzyme [Energy production and conversion].
gene-13_21	1461	1185	200.3	1209	202.24	1041	168.9	950	105.15	1006	100.65	1107	109.08	1191.59	-1.31564	0.100533	-13.0867	3.92214e-39	2.6712e-38	Down	13_21	scaffold13	24708	26168	13_21	oxidoreductase/dihydropyrimidine dehydrogenase subunit A [Asaia bogorensis NBRC 16594]	GO:0006537:glutamate biosynthetic process;GO:0055114:oxidation-reduction process	-	GO:0016491:oxidoreductase activity;GO:0016639:oxidoreductase activity, acting on the CH-NH2 group of donors, NAD or NADP as acceptor;GO:0051536:iron-sulfur cluster binding	gnl|CDD|223567;COG0493, GltD, NADPH-dependent glutamate synthase beta chain and related oxidoreductases [Amino acid transport and metabolism / General function prediction only].
gene-13_66	900	9421	2585.08	8599	2335.03	8931	2352.22	7169	1288.05	8028	1303.86	6720	1074.94	9121.16	-1.44558	0.106036	-13.633	2.55028e-42	1.88648e-41	Down	13_66	scaffold13	65765	66664	13_66	NAD(P)-dependent oxidoreductase [Asaia platycodi]	GO:0055114:oxidation-reduction process	-	GO:0016491:oxidoreductase activity;GO:0050661:NADP binding;GO:0051287:NAD binding	gnl|CDD|224995;COG2084, MmsB, 3-hydroxyisobutyrate dehydrogenase and related beta-hydroxyacid dehydrogenases [Lipid metabolism].
gene-13_67	609	7731	3135	6685	2682.69	7379	2872.11	3874	1028.63	3861	926.72	4368	1032.58	6749.54	-1.99722	0.102487	-19.4876	1.40003e-84	2.94482e-83	Down	13_67	scaffold13	66789	67397	13_67	superoxide dismutase [Asaia bogorensis]	GO:0006801:superoxide metabolic process;GO:0055114:oxidation-reduction process	-	GO:0004784:superoxide dismutase activity;GO:0046872:metal ion binding	gnl|CDD|223678;COG0605, SodA, Superoxide dismutase [Inorganic ion transport and metabolism].
gene-18_2	984	206	51.7	212	52.65	136	32.76	118	19.39	134	19.91	156	22.82	182.83	-1.58401	0.175727	-9.01406	1.98572e-19	7.00896e-19	Down	18_2	scaffold18	2071	3054	18_2	2-hydroxyacid dehydrogenase [Asaia bogorensis]	GO:0055114:oxidation-reduction process	-	GO:0016616:oxidoreductase activity, acting on the CH-OH group of donors, NAD or NADP as acceptor;GO:0051287:NAD binding	gnl|CDD|223980;COG1052, LdhA, Lactate dehydrogenase and related dehydrogenases [Energy production and conversion / Coenzyme metabolism / General function prediction only].
gene-1_104	1077	231	52.97	338	76.7	303	66.69	254	38.14	321	43.57	383	51.2	320.859	-1.00879	0.144334	-6.98927	2.76324e-12	7.17979e-12	Down	1_104	scaffold1	115906	116982	1_104	2-nitropropane dioxygenase [Asaia bogorensis]	GO:0055114:oxidation-reduction process	-	GO:0003824:catalytic activity;GO:0018580:nitronate monooxygenase activity	gnl|CDD|224981;COG2070, COG2070, Dioxygenases related to 2-nitropropane dioxygenase [General function prediction only].
gene-1_137	1251	2167	427.78	2195	428.81	2262	428.6	2326	300.66	2440	285.1	2325	267.56	2428.64	-1.04979	0.0832474	-12.6105	1.84736e-36	1.14013e-35	Down	1_137	scaffold1	150362	151612	1_137	MULTISPECIES: phosphoglycerate dehydrogenase [Asaia]	GO:0055114:oxidation-reduction process	-	GO:0016616:oxidoreductase activity, acting on the CH-OH group of donors, NAD or NADP as acceptor;GO:0051287:NAD binding	gnl|CDD|223189;COG0111, SerA, Phosphoglycerate dehydrogenase and related dehydrogenases [Amino acid transport and metabolism].
gene-1_247	924	612	163.57	644	170.33	662	169.83	278	48.65	347	54.89	543	84.6	603.218	-1.83863	0.256038	-7.1811	6.91542e-13	1.84332e-12	Down	1_247	scaffold1	274712	275635	1_247	UDP-N-acetylmuramate dehydrogenase [Asaia bogorensis]	GO:0055114:oxidation-reduction process	-	GO:0008762:UDP-N-acetylmuramate dehydrogenase activity;GO:0016491:oxidoreductase activity;GO:0050660:flavin adenine dinucleotide binding;GO:0071949:FAD binding	gnl|CDD|223882;COG0812, MurB, UDP-N-acetylmuramate dehydrogenase [Cell envelope biogenesis, outer membrane].
gene-1_28	1404	2760	485.47	2679	466.33	2903	490.12	2487	286.43	2771	288.49	2986	306.18	2980.57	-1.16806	0.0872306	-13.3905	6.86897e-41	4.8825e-40	Down	1_28	scaffold1	27721	29124	1_28	dihydrolipoyl dehydrogenase [Asaia bogorensis]	GO:0045454:cell redox homeostasis;GO:0055114:oxidation-reduction process	-	GO:0004148:dihydrolipoyl dehydrogenase activity;GO:0009055:electron transfer activity;GO:0016491:oxidoreductase activity;GO:0016668:oxidoreductase activity, acting on a sulfur group of donors, NAD(P) as acceptor;GO:0050660:flavin adenine dinucleotide binding	gnl|CDD|224169;COG1249, Lpd, Pyruvate/2-oxoglutarate dehydrogenase complex, dihydrolipoamide dehydrogenase (E3) component, and related enzymes [Energy production and conversion].
gene-1_70	546	876	396.22	738	330.33	797	346.01	791	234.26	864	231.31	946	249.44	887.251	-1.04323	0.108773	-9.59091	8.73124e-22	3.39158e-21	Down	1_70	scaffold1	73267	73812	1_70	MULTISPECIES: peptide-methionine (S)-S-oxide reductase [Asaia]	GO:0055114:oxidation-reduction process	-	GO:0008113:peptide-methionine (S)-S-oxide reductase activity	gnl|CDD|223303;COG0225, MsrA, Peptide methionine sulfoxide reductase [Posttranslational modification, protein turnover, chaperones].
gene-1_76	1155	676	144.54	614	129.92	673	138.12	594	83.16	727	92.01	784	97.72	719.916	-1.05156	0.110924	-9.47998	2.54329e-21	9.67265e-21	Down	1_76	scaffold1	81685	82839	1_76	alpha-hydroxy-acid oxidizing protein [Salinicola sp. CR57]	GO:0055114:oxidation-reduction process	-	GO:0003824:catalytic activity;GO:0010181:FMN binding;GO:0016491:oxidoreductase activity	gnl|CDD|224223;COG1304, idi, Isopentenyl diphosphate isomerase (BS_ypgA, MTH48 and related proteins) [Coenzyme transport and metabolism].
gene-21_7	1056	9912	2318.02	9899	2290.94	11567	2596.43	10504	1608.45	11426	1581.59	11344	1546.54	11458.6	-1.06306	0.0918339	-11.5759	5.45929e-31	2.82749e-30	Down	21_7	scaffold21	7234	8289	21_7	MULTISPECIES: NAD(P)-dependent alcohol dehydrogenase [Asaia]	GO:0055114:oxidation-reduction process	-	GO:0008270:zinc ion binding;GO:0016491:oxidoreductase activity	gnl|CDD|223992;COG1064, AdhP, Zn-dependent alcohol dehydrogenases [General function prediction only].
gene-23_17	675	2375	868.92	2217	802.69	1882	660.9	1683	403.18	1728	374.2	1508	321.63	2155.18	-1.54297	0.115199	-13.3939	6.56338e-41	4.68683e-40	Down	23_17	scaffold23	17046	17720	23_17	peroxiredoxin [Asaia bogorensis]	GO:0045454:cell redox homeostasis;GO:0055114:oxidation-reduction process	-	GO:0016209:antioxidant activity;GO:0016491:oxidoreductase activity;GO:0051920:peroxiredoxin activity	gnl|CDD|223527;COG0450, AhpC, Peroxiredoxin [Posttranslational modification, protein turnover, chaperones].
gene-24_24	1110	2262	503.26	2062	454	2243	478.99	1312	191.13	1407	185.28	1583	205.31	2104.85	-1.76042	0.0944252	-18.6435	1.42516e-77	2.50375e-76	Down	24_24	scaffold24	26516	27625	24_24	MULTISPECIES: 3-isopropylmalate dehydrogenase [Asaia]	GO:0009098:leucine biosynthetic process;GO:0055114:oxidation-reduction process	-	GO:0000287:magnesium ion binding;GO:0003862:3-isopropylmalate dehydrogenase activity;GO:0016616:oxidoreductase activity, acting on the CH-OH group of donors, NAD or NADP as acceptor;GO:0051287:NAD binding	gnl|CDD|223549;COG0473, LeuB, Isocitrate/isopropylmalate dehydrogenase [Amino acid transport and metabolism].
gene-28_2	1023	3319	801.22	2993	715.02	3103	719	2368	374.3	2028	289.77	2986	420.22	3154.33	-1.5001	0.121561	-12.3403	5.49813e-35	3.25674e-34	Down	28_2	scaffold28	744	1766	28_2	isocitrate/isopropylmalate dehydrogenase family protein [Asaia platycodi]	GO:0055114:oxidation-reduction process	-	GO:0000287:magnesium ion binding;GO:0016616:oxidoreductase activity, acting on the CH-OH group of donors, NAD or NADP as acceptor;GO:0051287:NAD binding	gnl|CDD|223549;COG0473, LeuB, Isocitrate/isopropylmalate dehydrogenase [Amino acid transport and metabolism].
gene-2_10	828	2477	738.78	2381	702.77	2200	629.81	2103	410.7	2619	462.35	2850	495.53	2589.52	-1.05327	0.105902	-9.94578	2.63105e-23	1.07894e-22	Down	2_10	scaffold2	10615	11442	2_10	fatty acid hydroxylase family protein [Asaia bogorensis]	GO:0008610:lipid biosynthetic process;GO:0055114:oxidation-reduction process	-	GO:0005506:iron ion binding;GO:0016491:oxidoreductase activity	gnl|CDD|225546;COG3000, ERG3, Sterol desaturase [Lipid metabolism].
gene-2_155	1485	4809	799.74	4318	710.63	4273	682.07	4267	464.64	4085	402.1	3899	378	4689.76	-1.27683	0.105738	-12.0754	1.42463e-33	8.00903e-33	Down	2_155	scaffold2	170964	172448	2_155	MULTISPECIES: mannitol dehydrogenase family protein [Asaia]	GO:0019594:mannitol metabolic process;GO:0055114:oxidation-reduction process	-	GO:0003824:catalytic activity;GO:0016491:oxidoreductase activity;GO:0050662:coenzyme binding	gnl|CDD|223324;COG0246, MtlD, Mannitol-1-phosphate/altronate dehydrogenases [Carbohydrate transport and metabolism].
gene-2_171	387	564	359.9	549	346.7	614	376.08	317	132.45	319	120.49	281	104.53	529.481	-2.05393	0.115427	-17.7943	7.82692e-71	1.1748e-69	Down	2_171	scaffold2	189324	189710	2_171	MULTISPECIES: peptide-methionine (R)-S-oxide reductase [Asaia]	GO:0055114:oxidation-reduction process	-	GO:0033743:peptide-methionine (R)-S-oxide reductase activity	gnl|CDD|223307;COG0229, COG0229, Conserved domain frequently associated with peptide methionine sulfoxide reductase [Posttranslational modification, protein turnover, chaperones].
gene-2_20	741	679	226.29	764	251.98	745	238.32	431	94.05	526	103.76	719	139.69	726.099	-1.53295	0.132107	-11.6039	3.93804e-31	2.05336e-30	Down	2_20	scaffold2	19120	19860	2_20	3-oxoacyl-[acyl-carrier-protein] reductase [Asaia bogorensis]	GO:0006633:fatty acid biosynthetic process;GO:0055114:oxidation-reduction process	-	GO:0004316:3-oxoacyl-[acyl-carrier-protein] reductase (NADPH) activity;GO:0016491:oxidoreductase activity;GO:0051287:NAD binding	gnl|CDD|223959;COG1028, FabG, Dehydrogenases with different specificities (related to short-chain alcohol dehydrogenases) [Secondary metabolites biosynthesis, transport, and catabolism / General function prediction only].
gene-2_78	885	3379	942.9	3794	1047.71	3576	957.8	1420	259.45	1650	272.52	1519	247.1	3166.94	-2.37315	0.0861986	-27.5312	7.43562e-167	9.57956e-165	Down	2_78	scaffold2	82773	83657	2_78	MULTISPECIES: ferredoxin--NADP reductase [Asaia]	GO:0055114:oxidation-reduction process	-	GO:0004324:ferredoxin-NADP+ reductase activity;GO:0016491:oxidoreductase activity	gnl|CDD|223949;COG1018, Hmp, Flavodoxin reductases (ferredoxin-NADPH reductases) family 1 [Energy production and conversion].
gene-2_83	1722	1138	163.2	1053	149.45	1250	172.07	1237	116.16	1111	94.31	1152	96.31	1241.93	-1.12057	0.103624	-10.8139	2.95927e-27	1.37802e-26	Down	2_83	scaffold2	88759	90480	2_83	D-lactate dehydrogenase [Asaia platycodi]	GO:0006089:lactate metabolic process;GO:0019516:lactate oxidation;GO:0022904:respiratory electron transport chain;GO:0055085:transmembrane transport;GO:0055114:oxidation-reduction process	GO:0005887:integral component of plasma membrane	GO:0003824:catalytic activity;GO:0016491:oxidoreductase activity;GO:0016901:oxidoreductase activity, acting on the CH-OH group of donors, quinone or similar compound as acceptor;GO:0050660:flavin adenine dinucleotide binding;GO:0071949:FAD binding	gnl|CDD|223354;COG0277, GlcD, FAD/FMN-containing dehydrogenases [Energy production and conversion].
gene-30_12	1989	42844	5319.55	45855	5634.28	43474	5181.02	43449	3532.33	44082	3239.6	46118	3338.07	47571.4	-1.1323	0.0840107	-13.478	2.1075e-41	1.52609e-40	Down	30_12	scaffold30	12768	14756	30_12	MULTISPECIES: cytochrome o ubiquinol oxidase subunit I [Asaia]	GO:0009060:aerobic respiration;GO:0055114:oxidation-reduction process	GO:0016021:integral component of membrane	GO:0004129:cytochrome-c oxidase activity;GO:0016682:oxidoreductase activity, acting on diphenols and related substances as donors, oxygen as acceptor;GO:0020037:heme binding	gnl|CDD|223913;COG0843, CyoB, Heme/copper-type cytochrome/quinol oxidases, subunit 1 [Energy production and conversion].
gene-31_8	1371	12307	2216.84	11802	2103.8	14529	2512	8212	968.56	8277	882.47	7545	792.28	12231.4	-1.82651	0.105786	-17.2661	8.46829e-67	1.10481e-65	Down	31_8	scaffold31	12549	13919	31_8	NAD-dependent succinate-semialdehyde dehydrogenase [Asaia bogorensis]	GO:0055114:oxidation-reduction process	-	GO:0016491:oxidoreductase activity;GO:0016620:oxidoreductase activity, acting on the aldehyde or oxo group of donors, NAD or NADP as acceptor	gnl|CDD|223944;COG1012, PutA, NAD-dependent aldehyde dehydrogenases [Energy production and conversion].
gene-32_2	1638	2946	444.16	2643	394.34	2827	409.1	977	96.45	619	55.24	976	85.78	2372.52	-2.84329	0.14133	-20.1181	5.12677e-90	1.21007e-88	Down	32_2	scaffold32	1674	3311	32_2	aldehyde dehydrogenase [Asaia bogorensis]	GO:0055114:oxidation-reduction process	-	GO:0016491:oxidoreductase activity;GO:0016620:oxidoreductase activity, acting on the aldehyde or oxo group of donors, NAD or NADP as acceptor	gnl|CDD|223944;COG1012, PutA, NAD-dependent aldehyde dehydrogenases [Energy production and conversion].
gene-39_10	792	161	50.2	121	37.34	204	61.06	113	23.07	130	23.99	114	20.72	160	-1.58052	0.179801	-8.79038	1.49049e-18	5.06439e-18	Down	39_10	scaffold39	8839	9630	39_10	methionine sulfoxide reductase A [Asaia sp. SF2.1]	GO:0055114:oxidation-reduction process	-	GO:0008113:peptide-methionine (S)-S-oxide reductase activity	gnl|CDD|223303;COG0225, MsrA, Peptide methionine sulfoxide reductase [Posttranslational modification, protein turnover, chaperones].
gene-39_17	675	32	11.71	41	14.84	28	9.83	28	6.71	43	9.31	26	5.55	35.7625	-1.17436	0.304651	-3.85478	0.000115836	0.000189305	Down	39_17	scaffold39	13959	14633	39_17	AhpC/TSA family protein [Asaia bogorensis]	GO:0045454:cell redox homeostasis;GO:0055114:oxidation-reduction process	-	GO:0016209:antioxidant activity;GO:0016491:oxidoreductase activity	gnl|CDD|224146;COG1225, Bcp, Peroxiredoxin [Posttranslational modification, protein turnover, chaperones].
gene-3_147	1260	1839	360.44	1830	354.95	1760	331.1	1168	149.9	1418	164.5	1476	168.65	1795.33	-1.56974	0.0949044	-16.5402	1.88392e-61	2.16546e-60	Down	3_147	scaffold3	160294	161553	3_147	MULTISPECIES: D-amino acid dehydrogenase small subunit [Asaia]	GO:0055114:oxidation-reduction process	-	GO:0016491:oxidoreductase activity	gnl|CDD|223737;COG0665, DadA, Glycine/D-amino acid oxidases (deaminating) [Amino acid transport and metabolism].
gene-3_185	432	12	6.86	7	3.96	12	6.58	4	1.5	11	3.72	15	5	10.9957	-1.10118	0.532273	-2.06883	0.038562	0.0499513	Down	3_185	scaffold3	202437	202868	3_185	MULTISPECIES: arsenate reductase (glutaredoxin) [Sphingomonas]	GO:0055114:oxidation-reduction process	-	GO:0008794:arsenate reductase (glutaredoxin) activity	gnl|CDD|224311;COG1393, ArsC, Arsenate reductase and related proteins, glutaredoxin family [Inorganic ion transport and metabolism].
gene-3_224	990	1466	365.69	1397	344.86	1572	376.39	1785	291.55	1453	214.53	1522	221.33	1629.25	-1.04088	0.109969	-9.46521	2.92959e-21	1.11008e-20	Down	3_224	scaffold3	235183	236172	3_224	aldo/keto reductase [Beijerinckia indica]	GO:0055114:oxidation-reduction process	-	GO:0016491:oxidoreductase activity	gnl|CDD|223739;COG0667, Tas, Predicted oxidoreductases (related to aryl-alcohol dehydrogenases) [Energy production and conversion].
gene-3_3	1461	20396	3447.58	18809	3146.32	23692	3843.9	19971	2210.38	21318	2132.85	18238	1797.16	22192.7	-1.22347	0.111638	-10.9592	6.00276e-28	2.83367e-27	Down	3_3	scaffold3	1634	3094	3_3	catalase [Asaia astilbis]	GO:0006979:response to oxidative stress;GO:0042744:hydrogen peroxide catabolic process;GO:0055114:oxidation-reduction process	-	GO:0004096:catalase activity;GO:0020037:heme binding	gnl|CDD|223824;COG0753, KatE, Catalase [Inorganic ion transport and metabolism].
gene-3_6	1122	133	29.27	122	26.57	128	27.04	86	12.39	72	9.38	63	8.08	119.619	-1.92165	0.185688	-10.3488	4.23593e-25	1.8578e-24	Down	3_6	scaffold3	4916	6037	3_6	gfo/Idh/MocA family oxidoreductase [Asaia prunellae]	GO:0055114:oxidation-reduction process	-	GO:0016491:oxidoreductase activity	gnl|CDD|223745;COG0673, MviM, Predicted dehydrogenases and related proteins [General function prediction only].
gene-3_8	1014	445	108.38	413	99.54	417	97.48	75	11.96	69	9.95	80	11.36	340.859	-3.6379	0.146963	-24.7538	2.8224e-135	1.61609e-133	Down	3_8	scaffold3	7694	8707	3_8	gfo/Idh/MocA family oxidoreductase [Asaia platycodi]	GO:0019310:inositol catabolic process;GO:0055114:oxidation-reduction process	-	GO:0016491:oxidoreductase activity;GO:0050112:inositol 2-dehydrogenase activity	gnl|CDD|223745;COG0673, MviM, Predicted dehydrogenases and related proteins [General function prediction only].
gene-3_94	531	659	306.49	604	277.99	801	357.57	582	177.23	608	167.37	614	166.47	711.103	-1.33923	0.113465	-11.803	3.76534e-32	2.02477e-31	Down	3_94	scaffold3	102212	102742	3_94	superoxide dismutase [Asaia astilbis]	GO:0006801:superoxide metabolic process;GO:0055114:oxidation-reduction process	-	GO:0004784:superoxide dismutase activity;GO:0046872:metal ion binding	gnl|CDD|224943;COG2032, SodC, Cu/Zn superoxide dismutase [Inorganic ion transport and metabolism].
gene-3_99	993	2792	694.36	2575	633.75	3243	774.14	3423	557.41	2909	428.21	2749	398.55	3144.49	-1.06384	0.118451	-8.98124	2.67726e-19	9.36434e-19	Down	3_99	scaffold3	106693	107685	3_99	putative aldo/keto reductase [Asaia platycodi SF2.1]	GO:0055114:oxidation-reduction process	-	GO:0016491:oxidoreductase activity	gnl|CDD|223739;COG0667, Tas, Predicted oxidoreductases (related to aryl-alcohol dehydrogenases) [Energy production and conversion].
gene-41_11	1002	90	22.18	90	21.95	77	18.22	59	9.52	61	8.9	33	4.74	80.8316	-1.86526	0.230565	-8.08993	5.97e-16	1.84224e-15	Down	41_11	scaffold41	11000	12001	41_11	inositol 2-dehydrogenase [Asaia platycodi]	GO:0055114:oxidation-reduction process	-	GO:0016491:oxidoreductase activity	gnl|CDD|223745;COG0673, MviM, Predicted dehydrogenases and related proteins [General function prediction only].
gene-41_9	1215	156	31.71	147	29.57	125	24.39	63	8.38	64	7.7	84	9.95	129.614	-2.15376	0.184035	-11.703	1.23045e-31	6.51462e-31	Down	41_9	scaffold41	8650	9864	41_9	MULTISPECIES: gfo/Idh/MocA family oxidoreductase [Asaia]	GO:0055114:oxidation-reduction process	-	GO:0016491:oxidoreductase activity	gnl|CDD|223745;COG0673, MviM, Predicted dehydrogenases and related proteins [General function prediction only].
gene-4_112	558	797	352.73	755	330.67	821	348.76	687	199.09	732	191.75	768	198.15	830.744	-1.26674	0.0971882	-13.0339	7.85323e-39	5.27874e-38	Down	4_112	scaffold4	121045	121602	4_112	acireductone dioxygenase [Asaia bogorensis]	GO:0019284:L-methionine salvage from S-adenosylmethionine;GO:0055114:oxidation-reduction process	-	GO:0005506:iron ion binding;GO:0010308:acireductone dioxygenase (Ni2+-requiring) activity;GO:0010309:acireductone dioxygenase [iron(II)-requiring] activity;GO:0016151:nickel cation binding	gnl|CDD|224704;COG1791, COG1791, Uncharacterized conserved protein, contains double-stranded beta-helix domain [Function unknown].
gene-4_16	1503	4673	767.81	4621	751.39	4808	758.27	2656	285.75	3217	312.86	4837	463.32	4674.06	-1.54818	0.144733	-10.6968	1.05393e-26	4.84211e-26	Down	4_16	scaffold4	11077	12579	4_16	NADH-ubiquinone oxidoreductase chain M [Asaia platycodi SF2.1]	GO:0042773:ATP synthesis coupled electron transport;GO:0055114:oxidation-reduction process	-	GO:0008137:NADH dehydrogenase (ubiquinone) activity	gnl|CDD|223940;COG1008, NuoM, NADH:ubiquinone oxidoreductase subunit 4 (chain M) [Energy production and conversion].
gene-4_17	1875	7088	933.56	7434	968.96	7438	940.32	3633	313.31	5017	391.12	7230	555.13	7184.6	-1.59828	0.251395	-6.35767	2.04842e-10	4.80919e-10	Down	4_17	scaffold4	12576	14450	4_17	NADH-quinone oxidoreductase subunit L [Asaia bogorensis NBRC 16594]	GO:0042773:ATP synthesis coupled electron transport;GO:0055114:oxidation-reduction process	-	GO:0008137:NADH dehydrogenase (ubiquinone) activity	gnl|CDD|223941;COG1009, NuoL, NADH:ubiquinone oxidoreductase subunit 5 (chain L)/Multisubunit Na+/H+ antiporter, MnhA subunit [Energy production and conversion / Inorganic ion transport and metabolism].
gene-4_21	963	7429	1905.13	6955	1765.05	6135	1510.11	4440	745.54	5225	793.09	5969	892.35	6825	-1.54538	0.116207	-13.2985	2.3611e-40	1.65545e-39	Down	4_21	scaffold4	15764	16726	4_21	MULTISPECIES: NADH-quinone oxidoreductase subunit NuoH [Asaia]	GO:0055114:oxidation-reduction process	GO:0016020:membrane	-	gnl|CDD|223937;COG1005, NuoH, NADH:ubiquinone oxidoreductase subunit 1 (chain H) [Energy production and conversion].
gene-4_22	2712	19764	1799.72	19080	1719.39	20041	1751.66	10141	604.65	12512	674.38	17342	920.6	19002.3	-1.70902	0.137076	-12.4677	1.12031e-35	6.75246e-35	Down	4_22	scaffold4	16723	19434	4_22	NADH-quinone oxidoreductase subunit NuoG [Asaia bogorensis]	GO:0042773:ATP synthesis coupled electron transport;GO:0055114:oxidation-reduction process	GO:0016020:membrane	GO:0008137:NADH dehydrogenase (ubiquinone) activity;GO:0009055:electron transfer activity;GO:0016491:oxidoreductase activity;GO:0016651:oxidoreductase activity, acting on NAD(P)H;GO:0051536:iron-sulfur cluster binding	gnl|CDD|223965;COG1034, NuoG, NADH dehydrogenase/NADH:ubiquinone oxidoreductase 75 kD subunit (chain G) [Energy production and conversion].
gene-4_23	1317	6613	1240.03	6772	1256.66	7474	1345.2	4160	510.77	5246	582.25	6881	752.19	6958.99	-1.50731	0.129506	-11.6389	2.61466e-31	1.37026e-30	Down	4_23	scaffold4	19448	20764	4_23	MULTISPECIES: NADH-quinone oxidoreductase subunit NuoF [Asaia]	GO:0055114:oxidation-reduction process	-	GO:0008137:NADH dehydrogenase (ubiquinone) activity;GO:0010181:FMN binding;GO:0051539:4 iron, 4 sulfur cluster binding	gnl|CDD|224806;COG1894, NuoF, NADH:ubiquinone oxidoreductase, NADH-binding (51 kD) subunit [Energy production and conversion].
gene-4_24	510	4822	2334.95	4277	2049.54	4212	1957.67	1524	483.2	2135	611.92	2133	602.12	3943.88	-2.35087	0.119619	-19.6529	5.46297e-86	1.18122e-84	Down	4_24	scaffold4	20764	21273	4_24	MULTISPECIES: NADH-quinone oxidoreductase subunit NuoE [Asaia]	GO:0055114:oxidation-reduction process	-	GO:0016491:oxidoreductase activity	gnl|CDD|224817;COG1905, NuoE, NADH:ubiquinone oxidoreductase 24 kD subunit [Energy production and conversion].
gene-4_26	642	2015	775.1	2096	797.89	2137	789.02	1636	412.06	1647	374.99	2292	513.97	2163.81	-1.31446	0.11076	-11.8677	1.74246e-32	9.45207e-32	Down	4_26	scaffold4	23052	23693	4_26	NADH-quinone oxidoreductase subunit B [Asaia astilbis]	GO:0055114:oxidation-reduction process	-	GO:0008137:NADH dehydrogenase (ubiquinone) activity;GO:0048038:quinone binding;GO:0051536:iron-sulfur cluster binding;GO:0051539:4 iron, 4 sulfur cluster binding	gnl|CDD|223454;COG0377, NuoB, NADH:ubiquinone oxidoreductase 20 kD subunit and related Fe-S oxidoreductases [Energy production and conversion].
gene-4_27	456	4180	2263.76	4292	2300.28	4440	2308.02	2346	831.92	2228	714.19	2645	835.06	3996.57	-1.98526	0.090082	-22.0384	1.23487e-107	4.65635e-106	Down	4_27	scaffold4	23696	24151	4_27	MULTISPECIES: NADH-quinone oxidoreductase subunit A [Asaia]	GO:0055114:oxidation-reduction process	-	GO:0008137:NADH dehydrogenase (ubiquinone) activity;GO:0016651:oxidoreductase activity, acting on NAD(P)H	gnl|CDD|223908;COG0838, NuoA, NADH:ubiquinone oxidoreductase subunit 3 (chain A) [Energy production and conversion].
gene-4_29	1503	3737	614.02	3023	491.55	4177	658.76	3028	325.77	2922	284.18	3309	316.95	3739.22	-1.38734	0.116235	-11.9357	7.70997e-33	4.25734e-32	Down	4_29	scaffold4	26362	27864	4_29	glucose-6-phosphate dehydrogenase [Asaia bogorensis]	GO:0006006:glucose metabolic process;GO:0055114:oxidation-reduction process	-	GO:0004345:glucose-6-phosphate dehydrogenase activity;GO:0050661:NADP binding	gnl|CDD|223441;COG0364, Zwf, Glucose-6-phosphate 1-dehydrogenase [Carbohydrate transport and metabolism].
gene-4_41	780	1065	337.19	1004	314.58	1377	418.47	672	139.31	686	128.56	656	121.08	1075.63	-1.91512	0.115572	-16.5709	1.13152e-61	1.31529e-60	Down	4_41	scaffold4	39591	40370	4_41	acetoin reductase [Asaia sp. SF2.1]	GO:0045150:acetoin catabolic process;GO:0055114:oxidation-reduction process	-	GO:0016491:oxidoreductase activity;GO:0019152:acetoin dehydrogenase activity	gnl|CDD|223959;COG1028, FabG, Dehydrogenases with different specificities (related to short-chain alcohol dehydrogenases) [Secondary metabolites biosynthesis, transport, and catabolism / General function prediction only].
gene-4_57	1020	31929	7730.45	28786	6897.12	30823	7163.01	9287	1472.28	11399	1633.55	11022	1555.68	26204.2	-2.67735	0.101937	-26.2648	4.84471e-152	3.65362e-150	Down	4_57	scaffold4	58853	59872	4_57	MULTISPECIES: type I glyceraldehyde-3-phosphate dehydrogenase [Asaia]	GO:0006006:glucose metabolic process;GO:0055114:oxidation-reduction process	-	GO:0016620:oxidoreductase activity, acting on the aldehyde or oxo group of donors, NAD or NADP as acceptor;GO:0050661:NADP binding;GO:0051287:NAD binding	gnl|CDD|223135;COG0057, GapA, Glyceraldehyde-3-phosphate dehydrogenase/erythrose-4-phosphate dehydrogenase [Carbohydrate transport and metabolism].
gene-5_125	747	1448	478.7	1320	431.86	1277	405.22	1293	279.89	1497	292.93	1379	265.77	1467	-1.10789	0.100501	-11.0236	2.94053e-28	1.40527e-27	Down	5_125	scaffold5	131509	132255	5_125	pyrroloquinoline quinone biosynthesis protein PqqC [Asaia platycodi]	GO:0018189:pyrroloquinoline quinone biosynthetic process;GO:0055114:oxidation-reduction process	-	-	gnl|CDD|227711;COG5424, COG5424, Pyrroloquinoline quinone (Coenzyme PQQ) biosynthesis protein C [Coenzyme metabolism].
gene-5_9	1260	1650	323.39	1485	288.03	1781	335.05	1123	144.12	1413	163.92	1329	151.85	1646.34	-1.49666	0.102753	-14.5657	4.64375e-48	3.97741e-47	Down	5_9	scaffold5	5855	7114	5_9	gamma-glutamyl phosphate reductase [Asaia bogorensis NBRC 16594]	GO:0006561:proline biosynthetic process;GO:0055114:oxidation-reduction process	-	GO:0004350:glutamate-5-semialdehyde dehydrogenase activity;GO:0016491:oxidoreductase activity;GO:0016620:oxidoreductase activity, acting on the aldehyde or oxo group of donors, NAD or NADP as acceptor;GO:0050661:NADP binding	gnl|CDD|223093;COG0014, ProA, Gamma-glutamyl phosphate reductase [Amino acid transport and metabolism].
gene-6_130	870	8001	2271.14	7239	2033.51	8744	2382.38	3903	725.43	4414	741.61	4159	688.22	7324.02	-2.08897	0.100066	-20.8759	8.86512e-97	2.51477e-95	Down	6_130	scaffold6	152092	152961	6_130	hypothetical protein [Asaia bogorensis]	GO:0055114:oxidation-reduction process	-	GO:0016491:oxidoreductase activity	gnl|CDD|223729;COG0656, ARA1, Aldo/keto reductases, related to diketogulonate reductase [General function prediction only].
gene-6_84	2196	62426	7020.26	55957	6227.43	56049	6050.01	30386	2237.47	33382	2222	35749	2343.64	54316.3	-1.96019	0.100937	-19.42	5.2251e-84	1.0843e-82	Down	6_84	scaffold6	95137	97332	6_84	pyrroloquinoline quinone-dependent dehydrogenase [Asaia bogorensis]	GO:0055114:oxidation-reduction process	GO:0016021:integral component of membrane	GO:0016614:oxidoreductase activity, acting on CH-OH group of donors;GO:0048038:quinone binding	gnl|CDD|227326;COG4993, Gcd, Glucose dehydrogenase [Carbohydrate transport and metabolism].
gene-7_24	1245	12025	2385.26	10683	2097.06	11352	2161.34	4111	533.94	3649	428.42	3842	444.27	9736.28	-2.69547	0.107209	-25.1422	1.71854e-139	1.06275e-137	Down	7_24	scaffold7	22467	23711	7_24	glucose-6-phosphate dehydrogenase [Asaia bogorensis]	GO:0006006:glucose metabolic process;GO:0055114:oxidation-reduction process	-	GO:0004345:glucose-6-phosphate dehydrogenase activity;GO:0050661:NADP binding	gnl|CDD|223441;COG0364, Zwf, Glucose-6-phosphate 1-dehydrogenase [Carbohydrate transport and metabolism].
gene-7_25	996	15357	3807.74	13545	3323.58	15282	3636.98	10601	1721.09	10727	1574.29	13562	1960.31	14823.5	-1.4915	0.111117	-13.4228	4.44464e-41	3.18859e-40	Down	7_25	scaffold7	23846	24841	7_25	MULTISPECIES: decarboxylating 6-phosphogluconate dehydrogenase [Asaia]	GO:0006098:pentose-phosphate shunt;GO:0055114:oxidation-reduction process	-	GO:0004616:phosphogluconate dehydrogenase (decarboxylating) activity;GO:0016491:oxidoreductase activity;GO:0050661:NADP binding	gnl|CDD|223954;COG1023, Gnd, Predicted 6-phosphogluconate dehydrogenase [Carbohydrate transport and metabolism].
gene-7_71	462	2882	1540.54	2464	1303.42	2867	1470.98	2040	714.01	2590	819.45	2341	729.49	2810.25	-1.38772	0.105534	-13.1496	1.71162e-39	1.17347e-38	Down	7_71	scaffold7	79075	79536	7_71	MULTISPECIES: thioredoxin-dependent thiol peroxidase [Asaia]	GO:0045454:cell redox homeostasis;GO:0055114:oxidation-reduction process	-	GO:0016209:antioxidant activity;GO:0016491:oxidoreductase activity	gnl|CDD|224146;COG1225, Bcp, Peroxiredoxin [Posttranslational modification, protein turnover, chaperones].
gene-7_79	1383	2489	444.45	2270	401.13	2682	459.68	2220	259.57	2618	276.7	2531	263.47	2661.14	-1.16443	0.094933	-12.2658	1.38236e-34	8.03432e-34	Down	7_79	scaffold7	84186	85568	7_79	NAD-dependent succinate-semialdehyde dehydrogenase [Asaia sp. SF2.1]	GO:0055114:oxidation-reduction process	-	GO:0016491:oxidoreductase activity;GO:0016620:oxidoreductase activity, acting on the aldehyde or oxo group of donors, NAD or NADP as acceptor	gnl|CDD|223944;COG1012, PutA, NAD-dependent aldehyde dehydrogenases [Energy production and conversion].
gene-8_1	558	9	3.98	16	7.01	21	8.92	13	3.77	19	4.98	10	2.58	15.9453	-1.19212	0.444573	-2.68149	0.00732945	0.0102825	Down	8_1	scaffold8	91	648	8_1	alkene reductase [Asaia bogorensis]	GO:0055114:oxidation-reduction process	-	GO:0003824:catalytic activity;GO:0010181:FMN binding;GO:0016491:oxidoreductase activity	gnl|CDD|224814;COG1902, NemA, NADH:flavin oxidoreductases, Old Yellow Enzyme family [Energy production and conversion].
gene-8_109	564	4737	2074.17	4711	2041.37	4812	2022.4	4327	1240.58	4706	1219.66	4391	1120.84	5024.03	-1.23557	0.0874533	-14.1284	2.5391e-45	2.04984e-44	Down	8_109	scaffold8	134530	135093	8_109	MULTISPECIES: peroxiredoxin [Asaia]	GO:0006979:response to oxidative stress;GO:0045454:cell redox homeostasis;GO:0055114:oxidation-reduction process	-	GO:0016209:antioxidant activity;GO:0016491:oxidoreductase activity;GO:0051920:peroxiredoxin activity	gnl|CDD|223527;COG0450, AhpC, Peroxiredoxin [Posttranslational modification, protein turnover, chaperones].
gene-8_114	537	33848	15566	32052	14587	37105	16378.7	33819	10183.6	43250	11772.7	34574	9269.04	37908	-1.03194	0.111173	-9.28226	1.65921e-20	6.08572e-20	Down	8_114	scaffold8	140755	141291	8_114	MULTISPECIES: DNA starvation/stationary phase protection protein Dps [Asaia]	GO:0006879:cellular iron ion homeostasis;GO:0055114:oxidation-reduction process	-	GO:0008199:ferric iron binding;GO:0016722:oxidoreductase activity, oxidizing metal ions	gnl|CDD|223854;COG0783, Dps, DNA-binding ferritin-like protein (oxidative damage protectant) [Inorganic ion transport and metabolism].
gene-8_58	879	117	32.87	126	35.03	202	54.47	84	15.45	92	15.3	91	14.9	139.232	-1.86214	0.191598	-9.71902	2.50184e-22	9.8922e-22	Down	8_58	scaffold8	72905	73783	8_58	NAD(P)-dependent oxidoreductase [Asaia bogorensis]	GO:0055114:oxidation-reduction process	-	GO:0016491:oxidoreductase activity;GO:0050661:NADP binding;GO:0051287:NAD binding	gnl|CDD|224995;COG2084, MmsB, 3-hydroxyisobutyrate dehydrogenase and related beta-hydroxyacid dehydrogenases [Lipid metabolism].
gene-8_64	1080	14501	3315.84	15053	3406.32	17756	3897.1	10922	1635.29	10197	1380.11	9274	1236.24	15077.6	-1.77654	0.110305	-16.1057	2.3268e-58	2.47232e-57	Down	8_64	scaffold8	82586	83665	8_64	MULTISPECIES: alkene reductase [Asaia]	GO:0055114:oxidation-reduction process	-	GO:0003824:catalytic activity;GO:0010181:FMN binding;GO:0016491:oxidoreductase activity	gnl|CDD|224814;COG1902, NemA, NADH:flavin oxidoreductases, Old Yellow Enzyme family [Energy production and conversion].
gene-9_28	1650	3236	484.33	2342	346.89	3084	443.05	1375	134.75	1187	105.16	1286	112.21	2579.61	-2.31231	0.127926	-18.0754	4.97926e-73	8.01868e-72	Down	9_28	scaffold9	31062	32711	9_28	GMC family oxidoreductase [Asaia platycodi]	GO:0055114:oxidation-reduction process	-	GO:0016614:oxidoreductase activity, acting on CH-OH group of donors;GO:0050660:flavin adenine dinucleotide binding	gnl|CDD|225186;COG2303, BetA, Choline dehydrogenase and related flavoproteins [Amino acid transport and metabolism].
gene-9_7	1128	4532	992.2	4456	965.43	5004	1051.55	1485	212.88	1415	183.36	1873	239.05	3990.58	-2.69562	0.10581	-25.4761	3.62726e-143	2.38627e-141	Down	9_7	scaffold9	6950	8077	9_7	iditol 2-dehydrogenase [Asaia bogorensis]	GO:0055114:oxidation-reduction process	-	GO:0016491:oxidoreductase activity	gnl|CDD|223991;COG1063, Tdh, Threonine dehydrogenase and related Zn-dependent dehydrogenases [Amino acid transport and metabolism / General function prediction only].
gene-9_82	2322	5424	576.87	4962	522.25	5268	537.78	3326	231.62	3002	188.98	3590	222.58	4982.68	-1.80555	0.101876	-17.723	2.7883e-70	4.08599e-69	Down	9_82	scaffold9	98838	101159	9_82	formate dehydrogenase [Asaia bogorensis]	GO:0055114:oxidation-reduction process	-	GO:0008863:formate dehydrogenase (NAD+) activity;GO:0016491:oxidoreductase activity;GO:0030151:molybdenum ion binding;GO:0043546:molybdopterin cofactor binding;GO:0051539:4 iron, 4 sulfur cluster binding	gnl|CDD|223321;COG0243, BisC, Anaerobic dehydrogenases, typically selenocysteine-containing [Energy production and conversion].
