# Supplementary material for: Resistance to preservatives and the viable but non-culturable state formation of Asaia lannensis in flavored syrups
Source: Front Microbiol. 2024 Feb 16;15:1345800. doi: 10.3389/fmicb.2024.1345800 (PMC10904602; doi:10.3389/fmicb.2024.1345800)
Supplement: Supplementary file 1 [file Data_Sheet_1.ZIP › supplementary material/Supplementary Table S3.xlsx]

## Sheet: Sheet1
Table S4 The gene number of up-regulated in oxidoreductase activity of MF in GO term
geneID	length	AL1.Count	AL1.FPKM	AL2.Count	AL2.FPKM	AL3.Count	AL3.FPKM	SL1.Count	SL1.FPKM	SL2.Count	SL2.FPKM	SL3.Count	SL3.FPKM	baseMean	log2FoldChange	lfcSE	stat	pvalue	padj	Regulation	GeneName	Chr	Start	End	locus_tag	Product	GO_Biological_Process	GO_Cellular_Component	GO_Molecular_Function	COG
gene-13_18	930	106	28.15	109	28.64	116	29.57	505	91.1	576	90.93	603	111.21	267.89	1.15353	0.14984	7.69839	1.37788e-14	3.62817e-14	Ups	13_18	scaffold13	17789	18718	13_18	MULTISPECIES: gfo/Idh/MocA family oxidoreductase [Asaia]	-	-	GO:0016491:oxidoreductase activity	gnl|CDD|223745;COG0673, MviM, Predicted dehydrogenases and related proteins [General function prediction only].
gene-13_20	4521	2022	110.45	2254	121.84	2333	122.32	11166	414.35	11666	378.83	10211	387.38	5272.93	1.1305	0.0885741	12.7633	2.62941e-37	1.45999e-36	Ups	13_20	scaffold13	20182	24702	13_20	glutamate synthase large subunit [Asaia bogorensis]	GO:0006537:glutamate biosynthetic process;GO:0006807:nitrogen compound metabolic process;GO:0055114:oxidation-reduction process	-	GO:0003824:catalytic activity;GO:0015930:glutamate synthase activity;GO:0016491:oxidoreductase activity;GO:0016638:oxidoreductase activity, acting on the CH-NH2 group of donors	gnl|CDD|223147;COG0069, GltB, Glutamate synthase domain 2 [Amino acid transport and metabolism].
gene-13_9	1101	77	17.27	162	35.96	94	20.24	1185	180.57	1490	198.68	797	124.16	458.31	2.12009	0.342824	6.18419	6.24209e-10	1.32769e-09	Ups	13_9	scaffold13	7091	8191	13_9	thiol-disulfide isomerase and thioredoxin [Gluconobacter frateurii]	GO:0045454:cell redox homeostasis;GO:0055114:oxidation-reduction process	-	GO:0016209:antioxidant activity;GO:0016491:oxidoreductase activity	gnl|CDD|223600;COG0526, TrxA, Thiol-disulfide isomerase and thioredoxins [Posttranslational modification, protein turnover, chaperones / Energy production and conversion].
gene-14_28	597	9	3.72	5	2.05	7	2.78	110	30.91	116	28.53	128	36.77	44.286	2.78852	0.374206	7.45182	9.20588e-14	2.3377e-13	Ups	14_28	scaffold14	35696	36292	14_28	MULTISPECIES: Rieske (2Fe-2S) protein [Asaia]	GO:0055114:oxidation-reduction process	-	GO:0016491:oxidoreductase activity;GO:0051537:2 iron, 2 sulfur cluster binding	gnl|CDD|226985;COG4638, HcaE, Phenylpropionate dioxygenase and related ring-hydroxylating dioxygenases, large terminal subunit [Inorganic ion transport and metabolism / General function prediction only].
gene-14_5	1827	220	29.74	211	28.22	166	21.54	1067	97.98	1149	92.33	717	67.31	468.935	1.08647	0.154496	7.03232	2.0313e-12	4.83754e-12	Ups	14_5	scaffold14	3486	5312	14_5	copper resistance system multicopper oxidase [Asaia platycodi]	GO:0055114:oxidation-reduction process	GO:0042597:periplasmic space	GO:0005507:copper ion binding;GO:0016491:oxidoreductase activity	gnl|CDD|225043;COG2132, SufI, Putative multicopper oxidases [Secondary metabolites biosynthesis, transport, and catabolism].
gene-16_16	1479	402	67.12	579	95.67	438	70.2	2451	278.02	2716	269.6	2527	293.05	1197.64	1.24823	0.115083	10.8464	2.07433e-27	8.45455e-27	Ups	16_16	scaffold16	14430	15908	16_16	cytochrome B6 [Asaia sp. SF2.1]	GO:0055114:oxidation-reduction process	-	GO:0009055:electron transfer activity;GO:0016491:oxidoreductase activity;GO:0020037:heme binding	gnl|CDD|224771;COG1858, MauG, Cytochrome c peroxidase [Inorganic ion transport and metabolism].
gene-17_26	1371	47	8.47	56	9.98	37	6.4	451	55.19	585	62.64	373	46.66	187.913	2.10871	0.19114	11.0323	2.67028e-28	1.12423e-27	Ups	17_26	scaffold17	30072	31442	17_26	NAD(P)-dependent oxidoreductase [Asaia bogorensis]	GO:0055114:oxidation-reduction process	-	GO:0016491:oxidoreductase activity;GO:0051536:iron-sulfur cluster binding	gnl|CDD|223567;COG0493, GltD, NADPH-dependent glutamate synthase beta chain and related oxidoreductases [Amino acid transport and metabolism / General function prediction only].
gene-23_30	6345	342	13.31	394	15.18	421	15.73	2711	71.68	3301	76.38	2631	71.12	1232.12	1.70253	0.0973101	17.496	1.53776e-68	1.72646e-67	Ups	23_30	scaffold23	35986	42330	23_30	type I polyketide synthase [Asaia bogorensis]	GO:0055114:oxidation-reduction process	-	GO:0003824:catalytic activity;GO:0016491:oxidoreductase activity;GO:0016740:transferase activity;GO:0031177:phosphopantetheine binding	gnl|CDD|225858;COG3321, COG3321, Polyketide synthase modules and related proteins [Secondary metabolites biosynthesis, transport, and catabolism].
gene-2_74	648	101	38.49	68	25.65	100	36.58	641	165.95	703	159.27	724	191.63	294.88	1.74163	0.162534	10.7155	8.61199e-27	3.41031e-26	Ups	2_74	scaffold2	78823	79470	2_74	dioxygenase [Asaia sp. SF2.1]	GO:0055114:oxidation-reduction process	-	GO:0016491:oxidoreductase activity	gnl|CDD|225687;COG3145, AlkB, Alkylated DNA repair protein [DNA replication, recombination, and repair].
gene-3_183	744	39	12.95	42	13.8	35	11.15	267	60.21	396	78.14	337	77.69	138.048	1.89082	0.204422	9.24957	2.25394e-20	7.30268e-20	Ups	3_183	scaffold3	200617	201360	3_183	arsenical resistance protein ArsH [Methylobacterium sp. SCN 67-24]	-	-	GO:0016491:oxidoreductase activity	gnl|CDD|223508;COG0431, COG0431, Predicted flavoprotein [General function prediction only].
gene-3_74	1200	492	101.25	558	113.64	403	79.61	16762	2343.42	19961	2442.07	14459	2066.64	5939.53	3.92491	0.119542	32.8328	2.00363e-236	4.09408e-234	Ups	3_74	scaffold3	80420	81619	3_74	MULTISPECIES: hypothetical protein [Asaia]	GO:0055114:oxidation-reduction process	-	GO:0016491:oxidoreductase activity;GO:0019825:oxygen binding;GO:0020037:heme binding	gnl|CDD|223949;COG1018, Hmp, Flavodoxin reductases (ferredoxin-NADPH reductases) family 1 [Energy production and conversion].
gene-40_4	2145	600	69.08	659	75.08	628	69.4	3523	275.54	4294	293.89	3547	283.62	1713.05	1.39261	0.0870739	15.9934	1.42087e-57	1.25503e-56	Ups	40_4	scaffold40	1624	3768	40_4	oxidoreductase FAD-binding domain protein [Gluconobacter thailandicus NBRC 3255]	GO:0055114:oxidation-reduction process	-	GO:0009055:electron transfer activity;GO:0016491:oxidoreductase activity;GO:0051536:iron-sulfur cluster binding;GO:0051537:2 iron, 2 sulfur cluster binding	gnl|CDD|223949;COG1018, Hmp, Flavodoxin reductases (ferredoxin-NADPH reductases) family 1 [Energy production and conversion].
gene-40_8	1833	389	52.41	433	57.73	355	45.91	21316	1950.96	24751	1982.38	22039	2062.23	7750.51	4.65031	0.103094	45.1074	0	0	Ups	40_8	scaffold40	5809	7641	40_8	copper resistance system multicopper oxidase [Gluconobacter japonicus]	GO:0055114:oxidation-reduction process	GO:0042597:periplasmic space	GO:0005507:copper ion binding;GO:0016491:oxidoreductase activity	gnl|CDD|225043;COG2132, SufI, Putative multicopper oxidases [Secondary metabolites biosynthesis, transport, and catabolism].
gene-51_2	1419	457	79.53	535	92.14	560	93.55	2514	297.23	3013	311.73	2545	307.62	1269.76	1.18382	0.0941214	12.5776	2.8059e-36	1.51144e-35	Ups	51_2	scaffold51	510	1928	51_2	mercury(II) reductase [Novosphingobium sp. NDB2Meth1]	GO:0045454:cell redox homeostasis;GO:0050787:detoxification of mercury ion;GO:0055114:oxidation-reduction process	-	GO:0009055:electron transfer activity;GO:0016152:mercury (II) reductase activity;GO:0016491:oxidoreductase activity;GO:0016668:oxidoreductase activity, acting on a sulfur group of donors, NAD(P) as acceptor;GO:0045340:mercury ion binding;GO:0050660:flavin adenine dinucleotide binding;GO:0050661:NADP binding	gnl|CDD|224169;COG1249, Lpd, Pyruvate/2-oxoglutarate dehydrogenase complex, dihydrolipoamide dehydrogenase (E3) component, and related enzymes [Energy production and conversion].
gene-6_125	1041	36	8.54	47	11.03	37	8.43	287	46.25	305	43.01	157	25.87	111.204	1.41988	0.237722	5.97286	2.33124e-09	4.81161e-09	Ups	6_125	scaffold6	146332	147372	6_125	aromatic ring-hydroxylating dioxygenase subunit alpha [Asaia bogorensis]	GO:0055114:oxidation-reduction process	-	GO:0016491:oxidoreductase activity;GO:0051537:2 iron, 2 sulfur cluster binding	gnl|CDD|226985;COG4638, HcaE, Phenylpropionate dioxygenase and related ring-hydroxylating dioxygenases, large terminal subunit [Inorganic ion transport and metabolism / General function prediction only].
gene-6_148	3096	1334	106.41	1680	132.62	1453	111.25	13816	748.66	16075	762.27	13023	721.47	5803.56	2.06666	0.0944397	21.8834	3.74102e-106	9.63548e-105	Ups	6_148	scaffold6	172953	176048	6_148	FAD-binding oxidoreductase [Asaia bogorensis]	GO:0055114:oxidation-reduction process	-	GO:0003824:catalytic activity;GO:0016491:oxidoreductase activity;GO:0050660:flavin adenine dinucleotide binding;GO:0051536:iron-sulfur cluster binding;GO:0071949:FAD binding	gnl|CDD|223354;COG0277, GlcD, FAD/FMN-containing dehydrogenases [Energy production and conversion].
gene-7_81	792	123	38.35	96	29.62	90	26.94	614	130.06	813	150.7	426	92.26	277.875	1.35815	0.183677	7.39422	1.42243e-13	3.57357e-13	Ups	7_81	scaffold7	86668	87459	7_81	siderophore-interacting protein [Asaia bogorensis]	GO:0055114:oxidation-reduction process	-	GO:0016491:oxidoreductase activity	gnl|CDD|225250;COG2375, ViuB, Siderophore-interacting protein [Inorganic ion transport and metabolism].
gene-8_5	711	47	16.32	39	13.41	46	15.34	286	67.48	323	66.69	334	80.57	136.733	1.63245	0.196826	8.2939	1.09598e-16	3.09032e-16	Ups	8_5	scaffold8	3806	4516	8_5	SDR family oxidoreductase [Bradyrhizobium oligotrophicum]	-	-	GO:0016491:oxidoreductase activity	gnl|CDD|223959;COG1028, FabG, Dehydrogenases with different specificities (related to short-chain alcohol dehydrogenases) [Secondary metabolites biosynthesis, transport, and catabolism / General function prediction only].
gene-8_89	1062	64	14.88	59	13.58	56	12.5	383	60.5	431	59.58	276	44.58	163.449	1.39276	0.186608	7.46352	8.42382e-14	2.14444e-13	Ups	8_89	scaffold8	118787	119848	8_89	tRNA epoxyqueuosine(34) reductase QueG [Asaia bogorensis]	GO:0008033:tRNA processing;GO:0008616:queuosine biosynthetic process	-	GO:0016491:oxidoreductase activity;GO:0051536:iron-sulfur cluster binding	gnl|CDD|224516;COG1600, COG1600, Uncharacterized Fe-S protein [Energy production and conversion].
The gene number of down-regulated in oxidoreductase activity of MF in GO term
geneID	length	AL1.Count	AL1.FPKM	AL2.Count	AL2.FPKM	AL3.Count	AL3.FPKM	SL1.Count	SL1.FPKM	SL2.Count	SL2.FPKM	SL3.Count	SL3.FPKM	baseMean	log2FoldChange	lfcSE	stat	pvalue	padj	Regulation	GeneName	Chr	Start	End	locus_tag	Product	GO_Biological_Process	GO_Cellular_Component	GO_Molecular_Function	COG
gene-10_20	1122	1831	403.01	1707	371.82	1743	368.24	1939	289.93	2257	295.32	1718	262.63	1968.65	-1.03396	0.0929186	-11.1276	9.21319e-29	3.90573e-28	Down	10_20	scaffold10	18823	19944	10_20	S-(hydroxymethyl)glutathione dehydrogenase/class III alcohol dehydrogenase [Asaia bogorensis]	GO:0006069:ethanol oxidation;GO:0055114:oxidation-reduction process	-	GO:0008270:zinc ion binding;GO:0016491:oxidoreductase activity;GO:0051903:S-(hydroxymethyl)glutathione dehydrogenase activity	gnl|CDD|223990;COG1062, AdhC, Zn-dependent alcohol dehydrogenases, class III [Energy production and conversion].
gene-10_23	801	6373	1964.86	5225	1594.19	6170	1825.88	2308	483.4	2667	488.82	2402	514.34	5264.81	-2.45727	0.107387	-22.8824	6.95818e-116	2.26881e-114	Down	10_23	scaffold10	21733	22533	10_23	MULTISPECIES: glucose 1-dehydrogenase [Asaia]	-	-	GO:0016491:oxidoreductase activity	gnl|CDD|223959;COG1028, FabG, Dehydrogenases with different specificities (related to short-chain alcohol dehydrogenases) [Secondary metabolites biosynthesis, transport, and catabolism / General function prediction only].
gene-11_118	1803	8037	1100.82	7371	999.12	7650	1005.74	3420	318.23	3409	277.58	2940	279.68	6850.44	-2.42619	0.101201	-23.974	5.19779e-127	2.09621e-125	Down	11_118	scaffold11	131814	133616	11_118	succinate dehydrogenase flavoprotein subunit [Asaia bogorensis]	GO:0006099:tricarboxylic acid cycle;GO:0022900:electron transport chain;GO:0055114:oxidation-reduction process	-	GO:0016491:oxidoreductase activity;GO:0016627:oxidoreductase activity, acting on the CH-CH group of donors;GO:0050660:flavin adenine dinucleotide binding	gnl|CDD|223981;COG1053, SdhA, Succinate dehydrogenase/fumarate reductase, flavoprotein subunit [Energy production and conversion].
gene-11_119	780	5941	1880.98	6009	1882.76	6286	1910.29	3717	799.47	3998	752.5	2852	627.14	5716.18	-1.98008	0.102833	-19.2554	1.27271e-82	1.96024e-81	Down	11_119	scaffold11	133629	134408	11_119	MULTISPECIES: succinate dehydrogenase iron-sulfur subunit [Asaia]	GO:0006099:tricarboxylic acid cycle;GO:0055114:oxidation-reduction process	-	GO:0009055:electron transfer activity;GO:0016491:oxidoreductase activity;GO:0051536:iron-sulfur cluster binding;GO:0051537:2 iron, 2 sulfur cluster binding	gnl|CDD|223555;COG0479, FrdB, Succinate dehydrogenase/fumarate reductase, Fe-S protein subunit [Energy production and conversion].
gene-11_41	1020	4995	1209.36	5090	1219.56	5500	1278.15	3546	583.23	4051	583.07	3885	653.28	5158.1	-1.62724	0.0917374	-17.738	2.13385e-70	2.51548e-69	Down	11_41	scaffold11	47238	48257	11_41	ketol-acid reductoisomerase [Asaia bogorensis]	GO:0009082:branched-chain amino acid biosynthetic process;GO:0055114:oxidation-reduction process	-	GO:0004455:ketol-acid reductoisomerase activity;GO:0016491:oxidoreductase activity;GO:0050661:NADP binding	gnl|CDD|223137;COG0059, IlvC, Ketol-acid reductoisomerase [Amino acid transport and metabolism / Coenzyme metabolism].
gene-11_73	753	2074	680.2	1986	644.57	2160	679.95	1589	354.02	1679	327.35	1442	328.46	2073.3	-1.59112	0.0893174	-17.8143	5.47792e-71	6.63629e-70	Down	11_73	scaffold11	80144	80896	11_73	SDR family NAD(P)-dependent oxidoreductase [Asaia bogorensis]	-	-	GO:0016491:oxidoreductase activity	gnl|CDD|226674;COG4221, COG4221, Short-chain alcohol dehydrogenase of unknown specificity [General function prediction only].
gene-12_62	801	12139	3742.57	11063	3375.41	13537	4006	4637	971.2	5366	983.5	5619	1203.19	10914.3	-2.41407	0.116179	-20.779	6.70812e-96	1.38921e-94	Down	12_62	scaffold12	74910	75710	12_62	MULTISPECIES: SDR family oxidoreductase [Asaia]	-	-	GO:0016491:oxidoreductase activity	gnl|CDD|223959;COG1028, FabG, Dehydrogenases with different specificities (related to short-chain alcohol dehydrogenases) [Secondary metabolites biosynthesis, transport, and catabolism / General function prediction only].
gene-12_63	792	8605	2683.15	7267	2242.42	8449	2528.72	1605	339.98	1728	320.31	1769	383.1	6659.45	-3.43293	0.112787	-30.4373	1.76402e-203	2.07951e-201	Down	12_63	scaffold12	75845	76636	12_63	SDR family oxidoreductase [Asaia bogorensis]	-	-	GO:0016491:oxidoreductase activity	gnl|CDD|223959;COG1028, FabG, Dehydrogenases with different specificities (related to short-chain alcohol dehydrogenases) [Secondary metabolites biosynthesis, transport, and catabolism / General function prediction only].
gene-13_66	900	9421	2585.08	8599	2335.03	8931	2352.22	2423	451.66	2791	455.28	2257	430.13	7571.87	-3.04246	0.0953493	-31.9085	2.0331e-223	3.27971e-221	Down	13_66	scaffold13	65765	66664	13_66	NAD(P)-dependent oxidoreductase [Asaia platycodi]	GO:0055114:oxidation-reduction process	-	GO:0016491:oxidoreductase activity;GO:0050661:NADP binding;GO:0051287:NAD binding	gnl|CDD|224995;COG2084, MmsB, 3-hydroxyisobutyrate dehydrogenase and related beta-hydroxyacid dehydrogenases [Lipid metabolism].
gene-13_71	816	848	256.64	946	283.33	856	248.66	941	193.47	1069	192.33	639	134.31	950.522	-1.19862	0.126693	-9.46084	3.0549e-21	1.01224e-20	Down	13_71	scaffold13	71830	72645	13_71	MULTISPECIES: aromatic ring-hydroxylating dioxygenase subunit alpha [Asaia]	GO:0055114:oxidation-reduction process	-	GO:0016491:oxidoreductase activity;GO:0051537:2 iron, 2 sulfur cluster binding	gnl|CDD|226985;COG4638, HcaE, Phenylpropionate dioxygenase and related ring-hydroxylating dioxygenases, large terminal subunit [Inorganic ion transport and metabolism / General function prediction only].
gene-14_18	780	922	291.91	874	273.84	1033	313.93	688	147.98	757	142.48	710	156.12	944.367	-1.57938	0.103733	-15.2255	2.39607e-52	1.88306e-51	Down	14_18	scaffold14	23954	24733	14_18	2-deoxy-D-gluconate 3-dehydrogenase [Asaia platycodi SF2.1]	-	-	GO:0016491:oxidoreductase activity	gnl|CDD|223959;COG1028, FabG, Dehydrogenases with different specificities (related to short-chain alcohol dehydrogenases) [Secondary metabolites biosynthesis, transport, and catabolism / General function prediction only].
gene-15_78	699	297	104.93	295	103.14	299	101.39	80	19.2	110	23.1	137	33.62	259.111	-2.61646	0.169904	-15.3996	1.64745e-53	1.32531e-52	Down	15_78	scaffold15	62925	63623	15_78	arsenical resistance protein ArsH [Acetobacter persici]	-	-	GO:0016491:oxidoreductase activity	gnl|CDD|223508;COG0431, COG0431, Predicted flavoprotein [General function prediction only].
gene-18_45	774	3229	1030.26	3078	971.88	2943	901.3	2233	484.01	2539	481.59	2189	485.08	3080.18	-1.60273	0.0894394	-17.9197	8.27543e-72	1.02275e-70	Down	18_45	scaffold18	59515	60288	18_45	MULTISPECIES: SDR family oxidoreductase [Asaia]	-	-	GO:0016491:oxidoreductase activity	gnl|CDD|223959;COG1028, FabG, Dehydrogenases with different specificities (related to short-chain alcohol dehydrogenases) [Secondary metabolites biosynthesis, transport, and catabolism / General function prediction only].
gene-1_154	1008	2505	613.72	2588	627.47	2660	625.52	1863	310.07	2130	310.22	1601	272.42	2550.04	-1.66508	0.0868168	-19.1792	5.51796e-82	8.45627e-81	Down	1_154	scaffold1	168375	169382	1_154	NAD(P)-dependent alcohol dehydrogenase [Asaia astilbis]	GO:0055114:oxidation-reduction process	-	GO:0016491:oxidoreductase activity	gnl|CDD|223677;COG0604, Qor, NADPH:quinone reductase and related Zn-dependent oxidoreductases [Energy production and conversion / General function prediction only].
gene-1_226	1071	7984	1840.99	6594	1504.69	8409	1861.12	2696	422.31	2738	375.32	3007	481.56	6691.8	-2.62202	0.123613	-21.2115	7.48347e-100	1.76437e-98	Down	1_226	scaffold1	248505	249575	1_226	SDR family NAD(P)-dependent oxidoreductase [Asaia bogorensis]	-	-	GO:0016491:oxidoreductase activity	gnl|CDD|223959;COG1028, FabG, Dehydrogenases with different specificities (related to short-chain alcohol dehydrogenases) [Secondary metabolites biosynthesis, transport, and catabolism / General function prediction only].
gene-21_7	1056	9912	2318.02	9899	2290.94	11567	2596.43	4624	734.61	5184	720.71	6570	1067.11	9655.97	-2.10793	0.138201	-15.2526	1.58235e-52	1.24676e-51	Down	21_7	scaffold21	7234	8289	21_7	MULTISPECIES: NAD(P)-dependent alcohol dehydrogenase [Asaia]	GO:0055114:oxidation-reduction process	-	GO:0008270:zinc ion binding;GO:0016491:oxidoreductase activity	gnl|CDD|223992;COG1064, AdhP, Zn-dependent alcohol dehydrogenases [General function prediction only].
gene-22_6	834	493	145.98	519	152.09	503	142.96	573	115.26	652	114.77	465	95.63	563.277	-1.03729	0.112731	-9.20145	3.53136e-20	1.131e-19	Down	22_6	scaffold22	5629	6462	22_6	NADPH-dependent oxidoreductase [Asaia astilbis]	GO:0055114:oxidation-reduction process	-	GO:0016491:oxidoreductase activity	gnl|CDD|223849;COG0778, NfnB, Nitroreductase [Energy production and conversion].
gene-23_17	675	2375	868.92	2217	802.69	1882	660.9	1374	341.5	1563	339.95	902	229.2	2041.25	-1.95369	0.13791	-14.1664	1.47887e-45	1.01404e-44	Down	23_17	scaffold23	17046	17720	23_17	peroxiredoxin [Asaia bogorensis]	GO:0045454:cell redox homeostasis;GO:0055114:oxidation-reduction process	-	GO:0016209:antioxidant activity;GO:0016491:oxidoreductase activity;GO:0051920:peroxiredoxin activity	gnl|CDD|223527;COG0450, AhpC, Peroxiredoxin [Posttranslational modification, protein turnover, chaperones].
gene-23_24	768	1276	410.31	1058	336.68	1042	321.61	415	90.66	535	102.27	457	102.06	1001.57	-2.45497	0.120257	-20.4143	1.24713e-92	2.41927e-91	Down	23_24	scaffold23	24392	25159	23_24	SDR family oxidoreductase [Asaia bogorensis]	-	-	GO:0016491:oxidoreductase activity	gnl|CDD|223959;COG1028, FabG, Dehydrogenases with different specificities (related to short-chain alcohol dehydrogenases) [Secondary metabolites biosynthesis, transport, and catabolism / General function prediction only].
gene-23_7	2394	638	65.81	625	63.8	674	66.74	677	47.44	776	47.59	708	50.72	721.605	-1.03198	0.101831	-10.1342	3.89362e-24	1.4123e-23	Down	23_7	scaffold23	4208	6601	23_7	xanthine dehydrogenase molybdopterin binding subunit [Asaia bogorensis]	GO:0055114:oxidation-reduction process	-	GO:0016491:oxidoreductase activity;GO:0030151:molybdenum ion binding	gnl|CDD|226978;COG4631, XdhB, Xanthine dehydrogenase, molybdopterin-binding subunit B [Nucleotide transport and metabolism].
gene-27_43	609	2430	985.39	2049	822.26	2048	797.14	1086	299.17	1170	282.05	748	210.66	1965.65	-2.31557	0.128083	-18.0786	4.69824e-73	5.97514e-72	Down	27_43	scaffold27	20025	20633	27_43	nitroreductase family protein [Asaia bogorensis]	-	-	GO:0016491:oxidoreductase activity	gnl|CDD|223849;COG0778, NfnB, Nitroreductase [Energy production and conversion].
gene-2_10	828	2477	738.78	2381	702.77	2200	629.81	2162	438.06	2525	447.7	1489	308.44	2439.48	-1.39471	0.124992	-11.1584	6.51308e-29	2.78418e-28	Down	2_10	scaffold2	10615	11442	2_10	fatty acid hydroxylase family protein [Asaia bogorensis]	GO:0008610:lipid biosynthetic process;GO:0055114:oxidation-reduction process	-	GO:0005506:iron ion binding;GO:0016491:oxidoreductase activity	gnl|CDD|225546;COG3000, ERG3, Sterol desaturase [Lipid metabolism].
gene-2_156	1062	1281	297.88	1176	270.63	1398	312.03	1280	202.2	1594	220.35	1510	243.87	1445.4	-1.0047	0.105178	-9.55237	1.26758e-21	4.25533e-21	Down	2_156	scaffold2	172498	173559	2_156	hypothetical protein [Asaia bogorensis]	GO:0045454:cell redox homeostasis;GO:0055114:oxidation-reduction process	-	GO:0016209:antioxidant activity;GO:0016491:oxidoreductase activity	gnl|CDD|223600;COG0526, TrxA, Thiol-disulfide isomerase and thioredoxins [Posttranslational modification, protein turnover, chaperones / Energy production and conversion].
gene-2_77	1389	1096	194.86	985	173.31	1352	230.73	1013	122.35	1132	119.65	1170	144.47	1223.17	-1.23338	0.122035	-10.1067	5.15814e-24	1.85778e-23	Down	2_77	scaffold2	81268	82656	2_77	glutathione-disulfide reductase [Asaia bogorensis]	GO:0045454:cell redox homeostasis;GO:0055114:oxidation-reduction process	-	GO:0009055:electron transfer activity;GO:0016491:oxidoreductase activity;GO:0016668:oxidoreductase activity, acting on a sulfur group of donors, NAD(P) as acceptor;GO:0050660:flavin adenine dinucleotide binding	gnl|CDD|224169;COG1249, Lpd, Pyruvate/2-oxoglutarate dehydrogenase complex, dihydrolipoamide dehydrogenase (E3) component, and related enzymes [Energy production and conversion].
gene-2_78	885	3379	942.9	3794	1047.71	3576	957.8	939	178	976	161.91	798	154.66	2984.49	-3.17242	0.0894599	-35.4619	1.90051e-275	6.47228e-273	Down	2_78	scaffold2	82773	83657	2_78	MULTISPECIES: ferredoxin--NADP reductase [Asaia]	GO:0055114:oxidation-reduction process	-	GO:0004324:ferredoxin-NADP+ reductase activity;GO:0016491:oxidoreductase activity	gnl|CDD|223949;COG1018, Hmp, Flavodoxin reductases (ferredoxin-NADPH reductases) family 1 [Energy production and conversion].
gene-2_96	1506	1318	216.13	1342	217.78	1517	238.77	1474	164.2	1643	160.17	1451	165.25	1544.84	-1.06039	0.0899678	-11.7863	4.59027e-32	2.21214e-31	Down	2_96	scaffold2	103286	104791	2_96	rubredoxin-NAD+ reductase [Asaia bogorensis NBRC 16594]	GO:0055114:oxidation-reduction process	-	GO:0016491:oxidoreductase activity;GO:0050660:flavin adenine dinucleotide binding;GO:0051537:2 iron, 2 sulfur cluster binding	gnl|CDD|223523;COG0446, HcaD, Uncharacterized NAD(FAD)-dependent dehydrogenases [General function prediction only].
gene-31_7	864	1673	478.19	1426	403.36	1482	406.59	699	135.73	817	138.82	587	116.53	1378.68	-2.319	0.111294	-20.8366	2.01525e-96	4.25982e-95	Down	31_7	scaffold31	11554	12417	31_7	SDR family oxidoreductase [Asaia bogorensis]	-	-	GO:0016491:oxidoreductase activity	gnl|CDD|223959;COG1028, FabG, Dehydrogenases with different specificities (related to short-chain alcohol dehydrogenases) [Secondary metabolites biosynthesis, transport, and catabolism / General function prediction only].
gene-31_8	1371	12307	2216.84	11802	2103.8	14529	2512	9501	1162.62	9990	1069.76	8800	1100.91	12765.7	-1.63616	0.102736	-15.9259	4.1913e-57	3.6809e-56	Down	31_8	scaffold31	12549	13919	31_8	NAD-dependent succinate-semialdehyde dehydrogenase [Asaia bogorensis]	GO:0055114:oxidation-reduction process	-	GO:0016491:oxidoreductase activity;GO:0016620:oxidoreductase activity, acting on the aldehyde or oxo group of donors, NAD or NADP as acceptor	gnl|CDD|223944;COG1012, PutA, NAD-dependent aldehyde dehydrogenases [Energy production and conversion].
gene-32_2	1638	2946	444.16	2643	394.34	2827	409.1	1126	115.33	1325	118.76	1395	146.07	2532.31	-2.3136	0.109391	-21.1497	2.77538e-99	6.44434e-98	Down	32_2	scaffold32	1674	3311	32_2	aldehyde dehydrogenase [Asaia bogorensis]	GO:0055114:oxidation-reduction process	-	GO:0016491:oxidoreductase activity;GO:0016620:oxidoreductase activity, acting on the aldehyde or oxo group of donors, NAD or NADP as acceptor	gnl|CDD|223944;COG1012, PutA, NAD-dependent aldehyde dehydrogenases [Energy production and conversion].
gene-33_7	732	885	298.57	756	252.4	940	304.39	586	134.3	670	134.38	568	133.09	846.229	-1.69153	0.111426	-15.1807	4.745e-52	3.69123e-51	Down	33_7	scaffold33	8294	9025	33_7	SDR family oxidoreductase [Kozakia baliensis]	-	-	GO:0016491:oxidoreductase activity	gnl|CDD|223959;COG1028, FabG, Dehydrogenases with different specificities (related to short-chain alcohol dehydrogenases) [Secondary metabolites biosynthesis, transport, and catabolism / General function prediction only].
gene-39_17	675	32	11.71	41	14.84	28	9.83	32	7.95	43	9.35	22	5.59	35.7228	-1.23283	0.316011	-3.90124	9.5703e-05	0.000152696	Down	39_17	scaffold39	13959	14633	39_17	AhpC/TSA family protein [Asaia bogorensis]	GO:0045454:cell redox homeostasis;GO:0055114:oxidation-reduction process	-	GO:0016209:antioxidant activity;GO:0016491:oxidoreductase activity	gnl|CDD|224146;COG1225, Bcp, Peroxiredoxin [Posttranslational modification, protein turnover, chaperones].
gene-3_145	1206	738	151.12	787	159.48	962	189.08	800	111.29	963	117.23	749	106.52	895.173	-1.17722	0.10809	-10.8912	1.27008e-27	5.1973e-27	Down	3_145	scaffold3	157887	159092	3_145	ferredoxin--NADP reductase [Asaia sp. SF2.1]	GO:0055114:oxidation-reduction process	-	GO:0004324:ferredoxin-NADP+ reductase activity;GO:0016491:oxidoreductase activity	gnl|CDD|223566;COG0492, TrxB, Thioredoxin reductase [Posttranslational modification, protein turnover, chaperones].
gene-3_147	1260	1839	360.44	1830	354.95	1760	331.1	1278	170.16	1512	176.17	1652	224.88	1848.28	-1.47301	0.112093	-13.141	1.91706e-39	1.11073e-38	Down	3_147	scaffold3	160294	161553	3_147	MULTISPECIES: D-amino acid dehydrogenase small subunit [Asaia]	GO:0055114:oxidation-reduction process	-	GO:0016491:oxidoreductase activity	gnl|CDD|223737;COG0665, DadA, Glycine/D-amino acid oxidases (deaminating) [Amino acid transport and metabolism].
gene-3_224	990	1466	365.69	1397	344.86	1572	376.39	1485	251.65	1860	275.83	1481	256.58	1636.68	-1.07401	0.0914409	-11.7454	7.45826e-32	3.56068e-31	Down	3_224	scaffold3	235183	236172	3_224	aldo/keto reductase [Beijerinckia indica]	GO:0055114:oxidation-reduction process	-	GO:0016491:oxidoreductase activity	gnl|CDD|223739;COG0667, Tas, Predicted oxidoreductases (related to aryl-alcohol dehydrogenases) [Energy production and conversion].
gene-3_267	885	4695	1310.12	4169	1151.27	5148	1378.85	3887	736.85	4193	695.57	4344	841.89	4875.18	-1.35728	0.110658	-12.2655	1.38711e-34	7.13338e-34	Down	3_267	scaffold3	273556	274440	3_267	aldo/keto reductase [Asaia platycodi]	GO:0055114:oxidation-reduction process	-	GO:0016491:oxidoreductase activity	gnl|CDD|223739;COG0667, Tas, Predicted oxidoreductases (related to aryl-alcohol dehydrogenases) [Energy production and conversion].
gene-3_27	768	862	277.18	789	251.07	745	229.94	431	94.15	554	105.9	419	93.58	753.904	-1.9669	0.11368	-17.302	4.54021e-67	4.89991e-66	Down	3_27	scaffold3	34304	35071	3_27	MULTISPECIES: SDR family oxidoreductase [Asaia]	-	-	GO:0016491:oxidoreductase activity	gnl|CDD|223959;COG1028, FabG, Dehydrogenases with different specificities (related to short-chain alcohol dehydrogenases) [Secondary metabolites biosynthesis, transport, and catabolism / General function prediction only].
gene-3_6	1122	133	29.27	122	26.57	128	27.04	102	15.25	126	16.49	115	17.58	133.53	-1.34417	0.175199	-7.67223	1.6903e-14	4.428e-14	Down	3_6	scaffold3	4916	6037	3_6	gfo/Idh/MocA family oxidoreductase [Asaia prunellae]	GO:0055114:oxidation-reduction process	-	GO:0016491:oxidoreductase activity	gnl|CDD|223745;COG0673, MviM, Predicted dehydrogenases and related proteins [General function prediction only].
gene-3_8	1014	445	108.38	413	99.54	417	97.48	114	18.86	143	20.7	129	21.82	361.806	-2.90668	0.137793	-21.0946	8.92415e-99	2.04123e-97	Down	3_8	scaffold3	7694	8707	3_8	gfo/Idh/MocA family oxidoreductase [Asaia platycodi]	GO:0019310:inositol catabolic process;GO:0055114:oxidation-reduction process	-	GO:0016491:oxidoreductase activity;GO:0050112:inositol 2-dehydrogenase activity	gnl|CDD|223745;COG0673, MviM, Predicted dehydrogenases and related proteins [General function prediction only].
gene-3_99	993	2792	694.36	2575	633.75	3243	774.14	1737	293.46	2210	326.74	1307	225.75	2723.93	-1.91259	0.123628	-15.4705	5.48442e-54	4.45882e-53	Down	3_99	scaffold3	106693	107685	3_99	putative aldo/keto reductase [Asaia platycodi SF2.1]	GO:0055114:oxidation-reduction process	-	GO:0016491:oxidoreductase activity	gnl|CDD|223739;COG0667, Tas, Predicted oxidoreductases (related to aryl-alcohol dehydrogenases) [Energy production and conversion].
gene-41_10	1017	122	29.63	143	34.36	112	26.1	102	16.83	96	13.86	107	18.05	127.96	-1.47926	0.186705	-7.92295	2.31932e-15	6.27979e-15	Down	41_10	scaffold41	9961	10977	41_10	MULTISPECIES: gfo/Idh/MocA family oxidoreductase [Asaia]	-	-	GO:0016491:oxidoreductase activity	gnl|CDD|223745;COG0673, MviM, Predicted dehydrogenases and related proteins [General function prediction only].
gene-41_11	1002	90	22.18	90	21.95	77	18.22	68	11.39	83	12.16	69	11.81	88.4469	-1.40645	0.20712	-6.79052	1.11732e-11	2.5807e-11	Down	41_11	scaffold41	11000	12001	41_11	inositol 2-dehydrogenase [Asaia platycodi]	GO:0055114:oxidation-reduction process	-	GO:0016491:oxidoreductase activity	gnl|CDD|223745;COG0673, MviM, Predicted dehydrogenases and related proteins [General function prediction only].
gene-41_9	1215	156	31.71	147	29.57	125	24.39	93	12.84	116	14.02	114	16.09	142.795	-1.58835	0.180359	-8.80658	1.29025e-18	3.92322e-18	Down	41_9	scaffold41	8650	9864	41_9	MULTISPECIES: gfo/Idh/MocA family oxidoreductase [Asaia]	GO:0055114:oxidation-reduction process	-	GO:0016491:oxidoreductase activity	gnl|CDD|223745;COG0673, MviM, Predicted dehydrogenases and related proteins [General function prediction only].
gene-48_5	3582	1274	87.83	1225	83.58	1043	69.02	521	24.4	752	30.82	478	22.89	1078	-2.21766	0.125344	-17.6926	4.77961e-70	5.57016e-69	Down	48_5	scaffold48	4038	7619	48_5	bifunctional proline dehydrogenase/L-glutamate gamma-semialdehyde dehydrogenase PutA [Asaia platycodi]	GO:0006355:regulation of transcription, DNA-templated;GO:0006561:proline biosynthetic process;GO:0010133:proline catabolic process to glutamate;GO:0055114:oxidation-reduction process	-	GO:0003700:DNA-binding transcription factor activity;GO:0003842:1-pyrroline-5-carboxylate dehydrogenase activity;GO:0004657:proline dehydrogenase activity;GO:0016491:oxidoreductase activity;GO:0016620:oxidoreductase activity, acting on the aldehyde or oxo group of donors, NAD or NADP as acceptor	gnl|CDD|226683;COG4230, COG4230, Delta 1-pyrroline-5-carboxylate dehydrogenase [Energy production and conversion].
gene-4_24	510	4822	2334.95	4277	2049.54	4212	1957.67	3078	1012.52	3443	991.11	3636	1222.82	4456.32	-1.57559	0.113196	-13.9191	4.84716e-44	3.25089e-43	Down	4_24	scaffold4	20764	21273	4_24	MULTISPECIES: NADH-quinone oxidoreductase subunit NuoE [Asaia]	GO:0055114:oxidation-reduction process	-	GO:0016491:oxidoreductase activity	gnl|CDD|224817;COG1905, NuoE, NADH:ubiquinone oxidoreductase 24 kD subunit [Energy production and conversion].
gene-4_44	846	1159	338.32	1036	299.28	1346	377.13	674	133.66	791	137.27	892	180.84	1145.76	-1.76635	0.129678	-13.6211	3.00018e-42	1.92375e-41	Down	4_44	scaffold4	43335	44180	4_44	MULTISPECIES: aldo/keto reductase [Asaia]	GO:0055114:oxidation-reduction process	-	GO:0016491:oxidoreductase activity	gnl|CDD|223729;COG0656, ARA1, Aldo/keto reductases, related to diketogulonate reductase [General function prediction only].
gene-5_46	1464	10968	1850.15	9300	1552.49	10077	1631.59	3984	456.54	4613	462.59	3876	454.1	8976.68	-2.47463	0.103268	-23.9631	6.75219e-127	2.61968e-125	Down	5_46	scaffold5	43572	45035	5_46	mannitol dehydrogenase family protein [Asaia bogorensis]	GO:0055114:oxidation-reduction process	-	GO:0003824:catalytic activity;GO:0016491:oxidoreductase activity;GO:0050662:coenzyme binding	gnl|CDD|223324;COG0246, MtlD, Mannitol-1-phosphate/altronate dehydrogenases [Carbohydrate transport and metabolism].
gene-5_9	1260	1650	323.39	1485	288.03	1781	335.05	1277	170.03	1487	173.26	1283	174.65	1673.87	-1.47223	0.0969768	-15.1813	4.7057e-52	3.66996e-51	Down	5_9	scaffold5	5855	7114	5_9	gamma-glutamyl phosphate reductase [Asaia bogorensis NBRC 16594]	GO:0006561:proline biosynthetic process;GO:0055114:oxidation-reduction process	-	GO:0004350:glutamate-5-semialdehyde dehydrogenase activity;GO:0016491:oxidoreductase activity;GO:0016620:oxidoreductase activity, acting on the aldehyde or oxo group of donors, NAD or NADP as acceptor;GO:0050661:NADP binding	gnl|CDD|223093;COG0014, ProA, Gamma-glutamyl phosphate reductase [Amino acid transport and metabolism].
gene-6_108	798	1235	382.19	1051	321.87	1282	380.81	567	119.2	656	120.69	487	104.67	1080.7	-2.25408	0.112284	-20.0749	1.22363e-89	2.23239e-88	Down	6_108	scaffold6	121993	122790	6_108	L-iditol 2-dehydrogenase [Asaia bogorensis]	-	-	GO:0016491:oxidoreductase activity	gnl|CDD|223959;COG1028, FabG, Dehydrogenases with different specificities (related to short-chain alcohol dehydrogenases) [Secondary metabolites biosynthesis, transport, and catabolism / General function prediction only].
gene-6_130	870	8001	2271.14	7239	2033.51	8744	2382.38	2438	470.13	2724	459.67	3139	618.84	6920.34	-2.70538	0.12521	-21.6068	1.55136e-103	3.83461e-102	Down	6_130	scaffold6	152092	152961	6_130	hypothetical protein [Asaia bogorensis]	GO:0055114:oxidation-reduction process	-	GO:0016491:oxidoreductase activity	gnl|CDD|223729;COG0656, ARA1, Aldo/keto reductases, related to diketogulonate reductase [General function prediction only].
gene-7_25	996	15357	3807.74	13545	3323.58	15282	3636.98	8636	1454.65	9511	1401.92	9296	1600.83	14087.1	-1.87322	0.105408	-17.7712	1.18217e-70	1.40986e-69	Down	7_25	scaffold7	23846	24841	7_25	MULTISPECIES: decarboxylating 6-phosphogluconate dehydrogenase [Asaia]	GO:0006098:pentose-phosphate shunt;GO:0055114:oxidation-reduction process	-	GO:0004616:phosphogluconate dehydrogenase (decarboxylating) activity;GO:0016491:oxidoreductase activity;GO:0050661:NADP binding	gnl|CDD|223954;COG1023, Gnd, Predicted 6-phosphogluconate dehydrogenase [Carbohydrate transport and metabolism].
gene-7_56	1236	1493	298.31	1269	250.92	1456	279.23	1323	179.58	1571	186.6	1367	189.7	1523.77	-1.17911	0.101116	-11.661	2.01593e-31	9.41892e-31	Down	7_56	scaffold7	58198	59433	7_56	MULTISPECIES: NAD(P)/FAD-dependent oxidoreductase [Asaia]	GO:0055114:oxidation-reduction process	-	GO:0016491:oxidoreductase activity	gnl|CDD|224172;COG1252, Ndh, NADH dehydrogenase, FAD-containing subunit [Energy production and conversion].
gene-7_71	462	2882	1540.54	2464	1303.42	2867	1470.98	2794	1014.59	3323	1055.95	2995	1111.89	3056.51	-1.0431	0.0989782	-10.5386	5.73175e-26	2.21536e-25	Down	7_71	scaffold7	79075	79536	7_71	MULTISPECIES: thioredoxin-dependent thiol peroxidase [Asaia]	GO:0045454:cell redox homeostasis;GO:0055114:oxidation-reduction process	-	GO:0016209:antioxidant activity;GO:0016491:oxidoreductase activity	gnl|CDD|224146;COG1225, Bcp, Peroxiredoxin [Posttranslational modification, protein turnover, chaperones].
gene-8_1	558	9	3.98	16	7.01	21	8.92	15	4.51	26	6.84	7	2.15	16.5031	-1.08992	0.469232	-2.32278	0.0201909	0.0263453	Down	8_1	scaffold8	91	648	8_1	alkene reductase [Asaia bogorensis]	GO:0055114:oxidation-reduction process	-	GO:0003824:catalytic activity;GO:0010181:FMN binding;GO:0016491:oxidoreductase activity	gnl|CDD|224814;COG1902, NemA, NADH:flavin oxidoreductases, Old Yellow Enzyme family [Energy production and conversion].
gene-8_109	564	4737	2074.17	4711	2041.37	4812	2022.4	2609	776.07	3158	822.03	2804	852.72	4507.79	-1.92534	0.0866581	-22.2177	2.31606e-109	6.5126e-108	Down	8_109	scaffold8	134530	135093	8_109	MULTISPECIES: peroxiredoxin [Asaia]	GO:0006979:response to oxidative stress;GO:0045454:cell redox homeostasis;GO:0055114:oxidation-reduction process	-	GO:0016209:antioxidant activity;GO:0016491:oxidoreductase activity;GO:0051920:peroxiredoxin activity	gnl|CDD|223527;COG0450, AhpC, Peroxiredoxin [Posttranslational modification, protein turnover, chaperones].
gene-8_46	747	474	156.7	522	170.78	589	186.9	288	64.68	296	58.17	311	71.41	494.412	-2.00267	0.123895	-16.1642	9.02033e-59	8.22836e-58	Down	8_46	scaffold8	58349	59095	8_46	glucose 1-dehydrogenase [Asaia astilbis]	-	-	GO:0016491:oxidoreductase activity	gnl|CDD|223959;COG1028, FabG, Dehydrogenases with different specificities (related to short-chain alcohol dehydrogenases) [Secondary metabolites biosynthesis, transport, and catabolism / General function prediction only].
gene-8_58	879	117	32.87	126	35.03	202	54.47	71	13.55	109	18.21	72	14.05	138.181	-1.99854	0.210185	-9.50847	1.93493e-21	6.46735e-21	Down	8_58	scaffold8	72905	73783	8_58	NAD(P)-dependent oxidoreductase [Asaia bogorensis]	GO:0055114:oxidation-reduction process	-	GO:0016491:oxidoreductase activity;GO:0050661:NADP binding;GO:0051287:NAD binding	gnl|CDD|224995;COG2084, MmsB, 3-hydroxyisobutyrate dehydrogenase and related beta-hydroxyacid dehydrogenases [Lipid metabolism].
gene-8_64	1080	14501	3315.84	15053	3406.32	17756	3897.1	7906	1228.11	8611	1170.54	7487	1189.03	14452.7	-2.16444	0.0977459	-22.1436	1.20329e-108	3.3226e-107	Down	8_64	scaffold8	82586	83665	8_64	MULTISPECIES: alkene reductase [Asaia]	GO:0055114:oxidation-reduction process	-	GO:0003824:catalytic activity;GO:0010181:FMN binding;GO:0016491:oxidoreductase activity	gnl|CDD|224814;COG1902, NemA, NADH:flavin oxidoreductases, Old Yellow Enzyme family [Energy production and conversion].
gene-9_7	1128	4532	992.2	4456	965.43	5004	1051.55	4394	653.52	4766	620.3	3356	510.29	4865.87	-1.35549	0.105589	-12.8375	1.01148e-37	5.66764e-37	Down	9_7	scaffold9	6950	8077	9_7	iditol 2-dehydrogenase [Asaia bogorensis]	GO:0055114:oxidation-reduction process	-	GO:0016491:oxidoreductase activity	gnl|CDD|223991;COG1063, Tdh, Threonine dehydrogenase and related Zn-dependent dehydrogenases [Amino acid transport and metabolism / General function prediction only].
gene-9_82	2322	5424	576.87	4962	522.25	5268	537.78	2958	213.72	3444	217.75	2626	193.97	4908.01	-1.98945	0.0951911	-20.8995	5.40658e-97	1.16698e-95	Down	9_82	scaffold9	98838	101159	9_82	formate dehydrogenase [Asaia bogorensis]	GO:0055114:oxidation-reduction process	-	GO:0008863:formate dehydrogenase (NAD+) activity;GO:0016491:oxidoreductase activity;GO:0030151:molybdenum ion binding;GO:0043546:molybdopterin cofactor binding;GO:0051539:4 iron, 4 sulfur cluster binding	gnl|CDD|223321;COG0243, BisC, Anaerobic dehydrogenases, typically selenocysteine-containing [Energy production and conversion].
The gene number of up-regulated in oxidation-reduction process of BP in GO term
geneID	length	AL1.Count	AL1.FPKM	AL2.Count	AL2.FPKM	AL3.Count	AL3.FPKM	SL1.Count	SL1.FPKM	SL2.Count	SL2.FPKM	SL3.Count	SL3.FPKM	baseMean	log2FoldChange	lfcSE	stat	pvalue	padj	Regulation	GeneName	Chr	Start	End	locus_tag	Product	GO_Biological_Process	GO_Cellular_Component	GO_Molecular_Function	COG
gene-10_82	822	78	23.43	119	35.38	122	35.18	426	86.94	485	86.62	547	114.14	239.908	1.00528	0.171352	5.86676	4.44394e-09	9.02629e-09	Ups	10_82	scaffold10	88317	89138	10_82	shikimate dehydrogenase [Asaia bogorensis]	GO:0019632:shikimate metabolic process;GO:0055114:oxidation-reduction process	-	GO:0004764:shikimate 3-dehydrogenase (NADP+) activity;GO:0050661:NADP binding	gnl|CDD|223247;COG0169, AroE, Shikimate 5-dehydrogenase [Amino acid transport and metabolism].
gene-12_34	1431	1491	257.31	1772	302.63	1599	264.87	11438	1340.96	14218	1458.66	11524	1381.25	5272.67	1.73643	0.0894308	19.4165	5.59915e-84	9.03231e-83	Ups	12_34	scaffold12	41265	42695	12_34	2-nitropropane dioxygenase [Asaia bogorensis]	GO:0055114:oxidation-reduction process	-	GO:0003824:catalytic activity;GO:0018580:nitronate monooxygenase activity	gnl|CDD|224981;COG2070, COG2070, Dioxygenases related to 2-nitropropane dioxygenase [General function prediction only].
gene-12_38	1128	130	28.46	138	29.9	163	34.25	881	131.03	917	119.35	777	118.15	389.711	1.38258	0.130606	10.5859	3.46517e-26	1.35124e-25	Ups	12_38	scaffold12	46364	47491	12_38	coproporphyrinogen III oxidase HemN [Asaia bogorensis NBRC 16594]	GO:0006779:porphyrin-containing compound biosynthetic process;GO:0055114:oxidation-reduction process	GO:0005737:cytoplasm	GO:0003824:catalytic activity;GO:0004109:coproporphyrinogen oxidase activity;GO:0051536:iron-sulfur cluster binding	gnl|CDD|223708;COG0635, HemN, Coproporphyrinogen III oxidase and related Fe-S oxidoreductases [Coenzyme metabolism].
gene-13_20	4521	2022	110.45	2254	121.84	2333	122.32	11166	414.35	11666	378.83	10211	387.38	5272.93	1.1305	0.0885741	12.7633	2.62941e-37	1.45999e-36	Ups	13_20	scaffold13	20182	24702	13_20	glutamate synthase large subunit [Asaia bogorensis]	GO:0006537:glutamate biosynthetic process;GO:0006807:nitrogen compound metabolic process;GO:0055114:oxidation-reduction process	-	GO:0003824:catalytic activity;GO:0015930:glutamate synthase activity;GO:0016491:oxidoreductase activity;GO:0016638:oxidoreductase activity, acting on the CH-NH2 group of donors	gnl|CDD|223147;COG0069, GltB, Glutamate synthase domain 2 [Amino acid transport and metabolism].
gene-13_9	1101	77	17.27	162	35.96	94	20.24	1185	180.57	1490	198.68	797	124.16	458.31	2.12009	0.342824	6.18419	6.24209e-10	1.32769e-09	Ups	13_9	scaffold13	7091	8191	13_9	thiol-disulfide isomerase and thioredoxin [Gluconobacter frateurii]	GO:0045454:cell redox homeostasis;GO:0055114:oxidation-reduction process	-	GO:0016209:antioxidant activity;GO:0016491:oxidoreductase activity	gnl|CDD|223600;COG0526, TrxA, Thiol-disulfide isomerase and thioredoxins [Posttranslational modification, protein turnover, chaperones / Energy production and conversion].
gene-14_28	597	9	3.72	5	2.05	7	2.78	110	30.91	116	28.53	128	36.77	44.286	2.78852	0.374206	7.45182	9.20588e-14	2.3377e-13	Ups	14_28	scaffold14	35696	36292	14_28	MULTISPECIES: Rieske (2Fe-2S) protein [Asaia]	GO:0055114:oxidation-reduction process	-	GO:0016491:oxidoreductase activity;GO:0051537:2 iron, 2 sulfur cluster binding	gnl|CDD|226985;COG4638, HcaE, Phenylpropionate dioxygenase and related ring-hydroxylating dioxygenases, large terminal subunit [Inorganic ion transport and metabolism / General function prediction only].
gene-14_5	1827	220	29.74	211	28.22	166	21.54	1067	97.98	1149	92.33	717	67.31	468.935	1.08647	0.154496	7.03232	2.0313e-12	4.83754e-12	Ups	14_5	scaffold14	3486	5312	14_5	copper resistance system multicopper oxidase [Asaia platycodi]	GO:0055114:oxidation-reduction process	GO:0042597:periplasmic space	GO:0005507:copper ion binding;GO:0016491:oxidoreductase activity	gnl|CDD|225043;COG2132, SufI, Putative multicopper oxidases [Secondary metabolites biosynthesis, transport, and catabolism].
gene-16_16	1479	402	67.12	579	95.67	438	70.2	2451	278.02	2716	269.6	2527	293.05	1197.64	1.24823	0.115083	10.8464	2.07433e-27	8.45455e-27	Ups	16_16	scaffold16	14430	15908	16_16	cytochrome B6 [Asaia sp. SF2.1]	GO:0055114:oxidation-reduction process	-	GO:0009055:electron transfer activity;GO:0016491:oxidoreductase activity;GO:0020037:heme binding	gnl|CDD|224771;COG1858, MauG, Cytochrome c peroxidase [Inorganic ion transport and metabolism].
gene-17_26	1371	47	8.47	56	9.98	37	6.4	451	55.19	585	62.64	373	46.66	187.913	2.10871	0.19114	11.0323	2.67028e-28	1.12423e-27	Ups	17_26	scaffold17	30072	31442	17_26	NAD(P)-dependent oxidoreductase [Asaia bogorensis]	GO:0055114:oxidation-reduction process	-	GO:0016491:oxidoreductase activity;GO:0051536:iron-sulfur cluster binding	gnl|CDD|223567;COG0493, GltD, NADPH-dependent glutamate synthase beta chain and related oxidoreductases [Amino acid transport and metabolism / General function prediction only].
gene-23_22	615	389	156.2	410	162.93	448	172.67	1987	542.04	2213	528.28	1772	494.19	964.409	1.06334	0.0988414	10.758	5.4327e-27	2.17379e-26	Ups	23_22	scaffold23	21939	22553	23_22	MULTISPECIES: phosphoadenylyl-sulfate reductase [Asaia]	GO:0019379:sulfate assimilation, phosphoadenylyl sulfate reduction by phosphoadenylyl-sulfate reductase (thioredoxin);GO:0055114:oxidation-reduction process	-	GO:0003824:catalytic activity;GO:0004604:phosphoadenylyl-sulfate reductase (thioredoxin) activity	gnl|CDD|223253;COG0175, CysH, 3'-phosphoadenosine 5'-phosphosulfate sulfotransferase (PAPS reductase)/FAD synthetase and related enzymes [Amino acid transport and metabolism / Coenzyme metabolism].
gene-23_30	6345	342	13.31	394	15.18	421	15.73	2711	71.68	3301	76.38	2631	71.12	1232.12	1.70253	0.0973101	17.496	1.53776e-68	1.72646e-67	Ups	23_30	scaffold23	35986	42330	23_30	type I polyketide synthase [Asaia bogorensis]	GO:0055114:oxidation-reduction process	-	GO:0003824:catalytic activity;GO:0016491:oxidoreductase activity;GO:0016740:transferase activity;GO:0031177:phosphopantetheine binding	gnl|CDD|225858;COG3321, COG3321, Polyketide synthase modules and related proteins [Secondary metabolites biosynthesis, transport, and catabolism].
gene-2_162	483	20	10.23	33	16.7	37	18.16	390	135.46	413	125.53	345	122.51	148.026	2.45791	0.209603	11.7265	9.32443e-32	4.43779e-31	Ups	2_162	scaffold2	180765	181247	2_162	MULTISPECIES: NADH-ubiquinone oxidoreductase [Asaia]	GO:0055114:oxidation-reduction process	-	GO:0051536:iron-sulfur cluster binding	gnl|CDD|225799;COG3260, COG3260, Ni,Fe-hydrogenase III small subunit [Energy production and conversion].
gene-2_74	648	101	38.49	68	25.65	100	36.58	641	165.95	703	159.27	724	191.63	294.88	1.74163	0.162534	10.7155	8.61199e-27	3.41031e-26	Ups	2_74	scaffold2	78823	79470	2_74	dioxygenase [Asaia sp. SF2.1]	GO:0055114:oxidation-reduction process	-	GO:0016491:oxidoreductase activity	gnl|CDD|225687;COG3145, AlkB, Alkylated DNA repair protein [DNA replication, recombination, and repair].
gene-3_221	405	68	41.46	79	47.67	97	56.77	595	246.47	648	234.9	721	305.34	277.154	1.8147	0.165141	10.9888	4.32635e-28	1.80904e-27	Ups	3_221	scaffold3	232270	232674	3_221	carboxymuconolactone decarboxylase family protein [Pseudomonas fluorescens]	GO:0055114:oxidation-reduction process	-	GO:0051920:peroxiredoxin activity	gnl|CDD|223672;COG0599, COG0599, Uncharacterized homolog of gamma-carboxymuconolactone decarboxylase subunit [Function unknown].
gene-3_74	1200	492	101.25	558	113.64	403	79.61	16762	2343.42	19961	2442.07	14459	2066.64	5939.53	3.92491	0.119542	32.8328	2.00363e-236	4.09408e-234	Ups	3_74	scaffold3	80420	81619	3_74	MULTISPECIES: hypothetical protein [Asaia]	GO:0055114:oxidation-reduction process	-	GO:0016491:oxidoreductase activity;GO:0019825:oxygen binding;GO:0020037:heme binding	gnl|CDD|223949;COG1018, Hmp, Flavodoxin reductases (ferredoxin-NADPH reductases) family 1 [Energy production and conversion].
gene-40_4	2145	600	69.08	659	75.08	628	69.4	3523	275.54	4294	293.89	3547	283.62	1713.05	1.39261	0.0870739	15.9934	1.42087e-57	1.25503e-56	Ups	40_4	scaffold40	1624	3768	40_4	oxidoreductase FAD-binding domain protein [Gluconobacter thailandicus NBRC 3255]	GO:0055114:oxidation-reduction process	-	GO:0009055:electron transfer activity;GO:0016491:oxidoreductase activity;GO:0051536:iron-sulfur cluster binding;GO:0051537:2 iron, 2 sulfur cluster binding	gnl|CDD|223949;COG1018, Hmp, Flavodoxin reductases (ferredoxin-NADPH reductases) family 1 [Energy production and conversion].
gene-40_8	1833	389	52.41	433	57.73	355	45.91	21316	1950.96	24751	1982.38	22039	2062.23	7750.51	4.65031	0.103094	45.1074	0	0	Ups	40_8	scaffold40	5809	7641	40_8	copper resistance system multicopper oxidase [Gluconobacter japonicus]	GO:0055114:oxidation-reduction process	GO:0042597:periplasmic space	GO:0005507:copper ion binding;GO:0016491:oxidoreductase activity	gnl|CDD|225043;COG2132, SufI, Putative multicopper oxidases [Secondary metabolites biosynthesis, transport, and catabolism].
gene-41_5	1611	34	5.21	38	5.76	22	3.24	142	14.79	158	14.4	188	20.02	77.3906	1.17295	0.251167	4.67002	3.01177e-06	5.25688e-06	Ups	41_5	scaffold41	3361	4971	41_5	GMC family oxidoreductase [Asaia prunellae]	GO:0055114:oxidation-reduction process	-	GO:0016614:oxidoreductase activity, acting on CH-OH group of donors;GO:0050660:flavin adenine dinucleotide binding	gnl|CDD|225186;COG2303, BetA, Choline dehydrogenase and related flavoproteins [Amino acid transport and metabolism].
gene-4_50	1389	65	11.56	87	15.31	69	11.78	342	41.31	391	41.33	329	40.63	171.313	1.06545	0.1664	6.40291	1.52439e-10	3.3469e-10	Ups	4_50	scaffold4	49180	50568	4_50	hypothetical protein [Asaia platycodi]	GO:0055114:oxidation-reduction process	-	GO:0016651:oxidoreductase activity, acting on NAD(P)H;GO:0048038:quinone binding;GO:0051287:NAD binding	gnl|CDD|225800;COG3261, HycE, Ni,Fe-hydrogenase III large subunit [Energy production and conversion].
gene-4_7	798	62	19.19	92	28.18	72	21.39	388	81.57	393	72.3	378	81.25	183.674	1.16499	0.169475	6.8741	6.23813e-12	1.45842e-11	Ups	4_7	scaffold4	3017	3814	4_7	precorrin-4 C(11)-methyltransferase [Asaia astilbis]	GO:0009236:cobalamin biosynthetic process;GO:0055114:oxidation-reduction process	-	GO:0008168:methyltransferase activity;GO:0046026:precorrin-4 C11-methyltransferase activity	gnl|CDD|225430;COG2875, CobM, Precorrin-4 methylase [Coenzyme metabolism].
gene-51_2	1419	457	79.53	535	92.14	560	93.55	2514	297.23	3013	311.73	2545	307.62	1269.76	1.18382	0.0941214	12.5776	2.8059e-36	1.51144e-35	Ups	51_2	scaffold51	510	1928	51_2	mercury(II) reductase [Novosphingobium sp. NDB2Meth1]	GO:0045454:cell redox homeostasis;GO:0050787:detoxification of mercury ion;GO:0055114:oxidation-reduction process	-	GO:0009055:electron transfer activity;GO:0016152:mercury (II) reductase activity;GO:0016491:oxidoreductase activity;GO:0016668:oxidoreductase activity, acting on a sulfur group of donors, NAD(P) as acceptor;GO:0045340:mercury ion binding;GO:0050660:flavin adenine dinucleotide binding;GO:0050661:NADP binding	gnl|CDD|224169;COG1249, Lpd, Pyruvate/2-oxoglutarate dehydrogenase complex, dihydrolipoamide dehydrogenase (E3) component, and related enzymes [Energy production and conversion].
gene-5_104	744	240	79.66	291	95.59	250	79.65	2598	585.83	2534	500.02	2623	604.69	1048.94	2.12162	0.115909	18.3041	7.67276e-75	1.02248e-73	Ups	5_104	scaffold5	109990	110733	5_104	MULTISPECIES: 4-hydroxy-tetrahydrodipicolinate reductase [Asaia]	GO:0009089:lysine biosynthetic process via diaminopimelate;GO:0055114:oxidation-reduction process	-	GO:0008839:4-hydroxy-tetrahydrodipicolinate reductase	gnl|CDD|223366;COG0289, DapB, Dihydrodipicolinate reductase [Amino acid transport and metabolism].
gene-6_125	1041	36	8.54	47	11.03	37	8.43	287	46.25	305	43.01	157	25.87	111.204	1.41988	0.237722	5.97286	2.33124e-09	4.81161e-09	Ups	6_125	scaffold6	146332	147372	6_125	aromatic ring-hydroxylating dioxygenase subunit alpha [Asaia bogorensis]	GO:0055114:oxidation-reduction process	-	GO:0016491:oxidoreductase activity;GO:0051537:2 iron, 2 sulfur cluster binding	gnl|CDD|226985;COG4638, HcaE, Phenylpropionate dioxygenase and related ring-hydroxylating dioxygenases, large terminal subunit [Inorganic ion transport and metabolism / General function prediction only].
gene-6_148	3096	1334	106.41	1680	132.62	1453	111.25	13816	748.66	16075	762.27	13023	721.47	5803.56	2.06666	0.0944397	21.8834	3.74102e-106	9.63548e-105	Ups	6_148	scaffold6	172953	176048	6_148	FAD-binding oxidoreductase [Asaia bogorensis]	GO:0055114:oxidation-reduction process	-	GO:0003824:catalytic activity;GO:0016491:oxidoreductase activity;GO:0050660:flavin adenine dinucleotide binding;GO:0051536:iron-sulfur cluster binding;GO:0071949:FAD binding	gnl|CDD|223354;COG0277, GlcD, FAD/FMN-containing dehydrogenases [Energy production and conversion].
gene-7_81	792	123	38.35	96	29.62	90	26.94	614	130.06	813	150.7	426	92.26	277.875	1.35815	0.183677	7.39422	1.42243e-13	3.57357e-13	Ups	7_81	scaffold7	86668	87459	7_81	siderophore-interacting protein [Asaia bogorensis]	GO:0055114:oxidation-reduction process	-	GO:0016491:oxidoreductase activity	gnl|CDD|225250;COG2375, ViuB, Siderophore-interacting protein [Inorganic ion transport and metabolism].
gene-8_4	579	17	7.25	22	9.29	24	9.83	116	33.61	130	32.96	172	50.95	61.9153	1.52175	0.283823	5.36162	8.24776e-08	1.55757e-07	Ups	8_4	scaffold8	3106	3684	8_4	hypothetical protein P792_05005 [Asaia sp. SF2.1]	GO:0055114:oxidation-reduction process	-	GO:0051920:peroxiredoxin activity	gnl|CDD|225039;COG2128, COG2128, Uncharacterized conserved protein [Function unknown].
gene-9_56	1221	26	5.26	48	9.61	43	8.35	278	38.2	332	39.92	272	38.21	125.4	1.70615	0.204375	8.34815	6.9342e-17	1.97338e-16	Ups	9_56	scaffold9	65874	67094	9_56	acyl-CoA dehydrogenase [Asaia bogorensis]	GO:0055114:oxidation-reduction process	-	GO:0016627:oxidoreductase activity, acting on the CH-CH group of donors;GO:0050660:flavin adenine dinucleotide binding	gnl|CDD|224871;COG1960, CaiA, Acyl-CoA dehydrogenases [Lipid metabolism].
gene-9_57	1512	49	8	54	8.73	54	8.47	513	56.92	540	52.43	323	36.64	188.905	1.91387	0.196534	9.73813	2.07336e-22	7.10833e-22	Ups	9_57	scaffold9	67091	68602	9_57	monooxygenase [Asaia bogorensis NBRC 16594]	GO:0055114:oxidation-reduction process	-	GO:0004497:monooxygenase activity;GO:0016705:oxidoreductase activity, acting on paired donors, with incorporation or reduction of molecular oxygen	gnl|CDD|225052;COG2141, COG2141, Coenzyme F420-dependent N5,N10-methylene tetrahydromethanopterin reductase and related flavin-dependent oxidoreductases [Energy production and conversion].
gene-9_58	1203	39	8.01	47	9.55	35	6.9	487	67.92	496	60.53	321	45.77	172.382	2.20971	0.205585	10.7484	6.02965e-27	2.40012e-26	Ups	9_58	scaffold9	68599	69801	9_58	alkanesulfonate monooxygenase, FMNH(2)-dependent [Asaia bogorensis]	GO:0055114:oxidation-reduction process	-	GO:0008726:alkanesulfonate monooxygenase activity;GO:0016705:oxidoreductase activity, acting on paired donors, with incorporation or reduction of molecular oxygen	gnl|CDD|225052;COG2141, COG2141, Coenzyme F420-dependent N5,N10-methylene tetrahydromethanopterin reductase and related flavin-dependent oxidoreductases [Energy production and conversion].
The gene number of down-regulated in oxidation-reduction process of BP in GO term
geneID	length	AL1.Count	AL1.FPKM	AL2.Count	AL2.FPKM	AL3.Count	AL3.FPKM	SL1.Count	SL1.FPKM	SL2.Count	SL2.FPKM	SL3.Count	SL3.FPKM	baseMean	log2FoldChange	lfcSE	stat	pvalue	padj	Regulation	GeneName	Chr	Start	End	locus_tag	Product	GO_Biological_Process	GO_Cellular_Component	GO_Molecular_Function	COG
gene-10_20	1122	1831	403.01	1707	371.82	1743	368.24	1939	289.93	2257	295.32	1718	262.63	1968.65	-1.03396	0.0929186	-11.1276	9.21319e-29	3.90573e-28	Down	10_20	scaffold10	18823	19944	10_20	S-(hydroxymethyl)glutathione dehydrogenase/class III alcohol dehydrogenase [Asaia bogorensis]	GO:0006069:ethanol oxidation;GO:0055114:oxidation-reduction process	-	GO:0008270:zinc ion binding;GO:0016491:oxidoreductase activity;GO:0051903:S-(hydroxymethyl)glutathione dehydrogenase activity	gnl|CDD|223990;COG1062, AdhC, Zn-dependent alcohol dehydrogenases, class III [Energy production and conversion].
gene-10_54	612	2922	1179.09	2480	990.35	2871	1111.99	1915	524.96	2036	488.41	1338	374.98	2650.53	-1.84141	0.121499	-15.1558	6.9385e-52	5.38393e-51	Down	10_54	scaffold10	59136	59747	10_54	pyridoxamine 5'-phosphate oxidase [Asaia bogorensis]	GO:0008615:pyridoxine biosynthetic process;GO:0055114:oxidation-reduction process	-	GO:0004733:pyridoxamine-phosphate oxidase activity;GO:0010181:FMN binding;GO:0016638:oxidoreductase activity, acting on the CH-NH2 group of donors;GO:0048037:cofactor binding	gnl|CDD|223337;COG0259, PdxH, Pyridoxamine-phosphate oxidase [Coenzyme metabolism].
gene-11_100	1326	887	165.2	902	166.25	957	171.08	1026	129.81	1119	123.89	779	100.76	1005.78	-1.10441	0.108396	-10.1887	2.22795e-24	8.12938e-24	Down	11_100	scaffold11	109400	110725	11_100	UDP-glucose dehydrogenase [Asaia platycodi SF2.1]	GO:0000271:polysaccharide biosynthetic process;GO:0055114:oxidation-reduction process	-	GO:0003979:UDP-glucose 6-dehydrogenase activity;GO:0016616:oxidoreductase activity, acting on the CH-OH group of donors, NAD or NADP as acceptor;GO:0051287:NAD binding	gnl|CDD|223936;COG1004, Ugd, Predicted UDP-glucose 6-dehydrogenase [Cell envelope biogenesis, outer membrane].
gene-11_118	1803	8037	1100.82	7371	999.12	7650	1005.74	3420	318.23	3409	277.58	2940	279.68	6850.44	-2.42619	0.101201	-23.974	5.19779e-127	2.09621e-125	Down	11_118	scaffold11	131814	133616	11_118	succinate dehydrogenase flavoprotein subunit [Asaia bogorensis]	GO:0006099:tricarboxylic acid cycle;GO:0022900:electron transport chain;GO:0055114:oxidation-reduction process	-	GO:0016491:oxidoreductase activity;GO:0016627:oxidoreductase activity, acting on the CH-CH group of donors;GO:0050660:flavin adenine dinucleotide binding	gnl|CDD|223981;COG1053, SdhA, Succinate dehydrogenase/fumarate reductase, flavoprotein subunit [Energy production and conversion].
gene-11_119	780	5941	1880.98	6009	1882.76	6286	1910.29	3717	799.47	3998	752.5	2852	627.14	5716.18	-1.98008	0.102833	-19.2554	1.27271e-82	1.96024e-81	Down	11_119	scaffold11	133629	134408	11_119	MULTISPECIES: succinate dehydrogenase iron-sulfur subunit [Asaia]	GO:0006099:tricarboxylic acid cycle;GO:0055114:oxidation-reduction process	-	GO:0009055:electron transfer activity;GO:0016491:oxidoreductase activity;GO:0051536:iron-sulfur cluster binding;GO:0051537:2 iron, 2 sulfur cluster binding	gnl|CDD|223555;COG0479, FrdB, Succinate dehydrogenase/fumarate reductase, Fe-S protein subunit [Energy production and conversion].
gene-11_13	1215	825	167.69	775	155.89	910	177.54	1013	139.87	1045	126.27	793	111.95	939.884	-1.00858	0.110852	-9.09849	9.15992e-20	2.90934e-19	Down	11_13	scaffold11	12449	13663	11_13	ubiquinone biosynthesis protein UbiH [Asaia bogorensis]	GO:0006744:ubiquinone biosynthetic process;GO:0055114:oxidation-reduction process	-	GO:0016709:oxidoreductase activity, acting on paired donors, with incorporation or reduction of molecular oxygen, NAD(P)H as one donor, and incorporation of one atom of oxygen;GO:0050660:flavin adenine dinucleotide binding;GO:0071949:FAD binding	gnl|CDD|223727;COG0654, UbiH, 2-polyprenyl-6-methoxyphenol hydroxylase and related FAD-dependent oxidoreductases [Coenzyme metabolism / Energy production and conversion].
gene-11_33	2547	6174	598.63	4520	433.71	4822	448.76	2147	141.42	2417	139.32	2329	156.84	4658.86	-2.35833	0.128584	-18.3407	3.91536e-75	5.28659e-74	Down	11_33	scaffold11	36742	39288	11_33	PQQ-dependent inositol/quinate/shikimate dehydrogenase [Asaia bogorensis NBRC 16594]	GO:0055114:oxidation-reduction process	GO:0016021:integral component of membrane	GO:0016614:oxidoreductase activity, acting on CH-OH group of donors;GO:0048038:quinone binding	gnl|CDD|227326;COG4993, Gcd, Glucose dehydrogenase [Carbohydrate transport and metabolism].
gene-11_41	1020	4995	1209.36	5090	1219.56	5500	1278.15	3546	583.23	4051	583.07	3885	653.28	5158.1	-1.62724	0.0917374	-17.738	2.13385e-70	2.51548e-69	Down	11_41	scaffold11	47238	48257	11_41	ketol-acid reductoisomerase [Asaia bogorensis]	GO:0009082:branched-chain amino acid biosynthetic process;GO:0055114:oxidation-reduction process	-	GO:0004455:ketol-acid reductoisomerase activity;GO:0016491:oxidoreductase activity;GO:0050661:NADP binding	gnl|CDD|223137;COG0059, IlvC, Ketol-acid reductoisomerase [Amino acid transport and metabolism / Coenzyme metabolism].
gene-11_62	897	761	209.51	822	223.96	808	213.52	619	115.77	782	127.99	535	102.3	808.445	-1.50122	0.105735	-14.1979	9.43429e-46	6.498e-45	Down	11_62	scaffold11	68497	69393	11_62	bifunctional methylenetetrahydrofolate dehydrogenase/methenyltetrahydrofolate cyclohydrolase FolD [Asaia bogorensis]	GO:0055114:oxidation-reduction process	-	GO:0003824:catalytic activity;GO:0004488:methylenetetrahydrofolate dehydrogenase (NADP+) activity	gnl|CDD|223268;COG0190, FolD, 5,10-methylene-tetrahydrofolate dehydrogenase/Methenyl tetrahydrofolate cyclohydrolase [Coenzyme metabolism].
gene-11_93	858	4943	1422.73	3852	1097.2	5777	1596.01	2450	479.05	2579	441.29	2749	549.53	4506.81	-2.08377	0.13454	-15.4881	4.17271e-54	3.41961e-53	Down	11_93	scaffold11	102401	103258	11_93	MULTISPECIES: shikimate dehydrogenase [Asaia]	GO:0019632:shikimate metabolic process;GO:0055114:oxidation-reduction process	-	GO:0004764:shikimate 3-dehydrogenase (NADP+) activity;GO:0050661:NADP binding	gnl|CDD|223247;COG0169, AroE, Shikimate 5-dehydrogenase [Amino acid transport and metabolism].
gene-12_8	1653	7389	1103.91	5914	874.37	6279	900.41	1892	192.02	2176	193.26	1399	145.16	5512.6	-3.0361	0.1295	-23.4448	1.49455e-121	5.38918e-120	Down	12_8	scaffold12	7509	9161	12_8	NAD-dependent malic enzyme [Asaia bogorensis]	GO:0055114:oxidation-reduction process	-	GO:0004470:malic enzyme activity;GO:0004471:malate dehydrogenase (decarboxylating) (NAD+) activity;GO:0051287:NAD binding	gnl|CDD|223358;COG0281, SfcA, Malic enzyme [Energy production and conversion].
gene-13_66	900	9421	2585.08	8599	2335.03	8931	2352.22	2423	451.66	2791	455.28	2257	430.13	7571.87	-3.04246	0.0953493	-31.9085	2.0331e-223	3.27971e-221	Down	13_66	scaffold13	65765	66664	13_66	NAD(P)-dependent oxidoreductase [Asaia platycodi]	GO:0055114:oxidation-reduction process	-	GO:0016491:oxidoreductase activity;GO:0050661:NADP binding;GO:0051287:NAD binding	gnl|CDD|224995;COG2084, MmsB, 3-hydroxyisobutyrate dehydrogenase and related beta-hydroxyacid dehydrogenases [Lipid metabolism].
gene-13_67	609	7731	3135	6685	2682.69	7379	2872.11	4157	1145.16	4091	986.21	5430	1529.29	6979.52	-1.84347	0.140672	-13.1047	3.09405e-39	1.77923e-38	Down	13_67	scaffold13	66789	67397	13_67	superoxide dismutase [Asaia bogorensis]	GO:0006801:superoxide metabolic process;GO:0055114:oxidation-reduction process	-	GO:0004784:superoxide dismutase activity;GO:0046872:metal ion binding	gnl|CDD|223678;COG0605, SodA, Superoxide dismutase [Inorganic ion transport and metabolism].
gene-13_71	816	848	256.64	946	283.33	856	248.66	941	193.47	1069	192.33	639	134.31	950.522	-1.19862	0.126693	-9.46084	3.0549e-21	1.01224e-20	Down	13_71	scaffold13	71830	72645	13_71	MULTISPECIES: aromatic ring-hydroxylating dioxygenase subunit alpha [Asaia]	GO:0055114:oxidation-reduction process	-	GO:0016491:oxidoreductase activity;GO:0051537:2 iron, 2 sulfur cluster binding	gnl|CDD|226985;COG4638, HcaE, Phenylpropionate dioxygenase and related ring-hydroxylating dioxygenases, large terminal subunit [Inorganic ion transport and metabolism / General function prediction only].
gene-15_76	423	27	15.76	38	21.95	21	11.77	22	8.73	22	7.64	29	11.76	29.574	-1.37781	0.349457	-3.94272	8.05619e-05	0.000129414	Down	15_76	scaffold15	61184	61606	15_76	arsenate reductase (glutaredoxin) [Acetobacter persici]	GO:0055114:oxidation-reduction process	-	GO:0008794:arsenate reductase (glutaredoxin) activity	gnl|CDD|224311;COG1393, ArsC, Arsenate reductase and related proteins, glutaredoxin family [Inorganic ion transport and metabolism].
gene-16_13	942	6151	1612.56	6737	1747.84	7379	1856.81	4804	855.57	5786	901.75	5623	1023.82	6841.58	-1.50682	0.10055	-14.9858	9.09544e-51	6.96938e-50	Down	16_13	scaffold16	11453	12394	16_13	oxygen-dependent coproporphyrinogen oxidase [Asaia bogorensis]	GO:0006779:porphyrin-containing compound biosynthetic process;GO:0055114:oxidation-reduction process	-	GO:0004109:coproporphyrinogen oxidase activity	gnl|CDD|223485;COG0408, HemF, Coproporphyrinogen III oxidase [Coenzyme metabolism].
gene-18_2	984	206	51.7	212	52.65	136	32.76	98	16.71	141	21.04	139	24.23	180.424	-1.73293	0.19309	-8.9747	2.84129e-19	8.85017e-19	Down	18_2	scaffold18	2071	3054	18_2	2-hydroxyacid dehydrogenase [Asaia bogorensis]	GO:0055114:oxidation-reduction process	-	GO:0016616:oxidoreductase activity, acting on the CH-OH group of donors, NAD or NADP as acceptor;GO:0051287:NAD binding	gnl|CDD|223980;COG1052, LdhA, Lactate dehydrogenase and related dehydrogenases [Energy production and conversion / Coenzyme metabolism / General function prediction only].
gene-1_137	1251	2167	427.78	2195	428.81	2262	428.6	1944	260.7	2191	257.12	1439	197.29	2264.33	-1.4462	0.106369	-13.596	4.22824e-42	2.68314e-41	Down	1_137	scaffold1	150362	151612	1_137	MULTISPECIES: phosphoglycerate dehydrogenase [Asaia]	GO:0055114:oxidation-reduction process	-	GO:0016616:oxidoreductase activity, acting on the CH-OH group of donors, NAD or NADP as acceptor;GO:0051287:NAD binding	gnl|CDD|223189;COG0111, SerA, Phosphoglycerate dehydrogenase and related dehydrogenases [Amino acid transport and metabolism].
gene-1_154	1008	2505	613.72	2588	627.47	2660	625.52	1863	310.07	2130	310.22	1601	272.42	2550.04	-1.66508	0.0868168	-19.1792	5.51796e-82	8.45627e-81	Down	1_154	scaffold1	168375	169382	1_154	NAD(P)-dependent alcohol dehydrogenase [Asaia astilbis]	GO:0055114:oxidation-reduction process	-	GO:0016491:oxidoreductase activity	gnl|CDD|223677;COG0604, Qor, NADPH:quinone reductase and related Zn-dependent oxidoreductases [Energy production and conversion / General function prediction only].
gene-1_233	1470	4558	765.73	4328	719.54	4168	672.1	4617	526.92	5422	541.5	3673	428.56	4763.95	-1.12958	0.107241	-10.5331	6.08199e-26	2.34777e-25	Down	1_233	scaffold1	256920	258389	1_233	glucose-6-phosphate dehydrogenase [Asaia bogorensis]	GO:0006006:glucose metabolic process;GO:0055114:oxidation-reduction process	-	GO:0004345:glucose-6-phosphate dehydrogenase activity;GO:0050661:NADP binding	gnl|CDD|223441;COG0364, Zwf, Glucose-6-phosphate 1-dehydrogenase [Carbohydrate transport and metabolism].
gene-21_7	1056	9912	2318.02	9899	2290.94	11567	2596.43	4624	734.61	5184	720.71	6570	1067.11	9655.97	-2.10793	0.138201	-15.2526	1.58235e-52	1.24676e-51	Down	21_7	scaffold21	7234	8289	21_7	MULTISPECIES: NAD(P)-dependent alcohol dehydrogenase [Asaia]	GO:0055114:oxidation-reduction process	-	GO:0008270:zinc ion binding;GO:0016491:oxidoreductase activity	gnl|CDD|223992;COG1064, AdhP, Zn-dependent alcohol dehydrogenases [General function prediction only].
gene-22_6	834	493	145.98	519	152.09	503	142.96	573	115.26	652	114.77	465	95.63	563.277	-1.03729	0.112731	-9.20145	3.53136e-20	1.131e-19	Down	22_6	scaffold22	5629	6462	22_6	NADPH-dependent oxidoreductase [Asaia astilbis]	GO:0055114:oxidation-reduction process	-	GO:0016491:oxidoreductase activity	gnl|CDD|223849;COG0778, NfnB, Nitroreductase [Energy production and conversion].
gene-23_17	675	2375	868.92	2217	802.69	1882	660.9	1374	341.5	1563	339.95	902	229.2	2041.25	-1.95369	0.13791	-14.1664	1.47887e-45	1.01404e-44	Down	23_17	scaffold23	17046	17720	23_17	peroxiredoxin [Asaia bogorensis]	GO:0045454:cell redox homeostasis;GO:0055114:oxidation-reduction process	-	GO:0016209:antioxidant activity;GO:0016491:oxidoreductase activity;GO:0051920:peroxiredoxin activity	gnl|CDD|223527;COG0450, AhpC, Peroxiredoxin [Posttranslational modification, protein turnover, chaperones].
gene-23_7	2394	638	65.81	625	63.8	674	66.74	677	47.44	776	47.59	708	50.72	721.605	-1.03198	0.101831	-10.1342	3.89362e-24	1.4123e-23	Down	23_7	scaffold23	4208	6601	23_7	xanthine dehydrogenase molybdopterin binding subunit [Asaia bogorensis]	GO:0055114:oxidation-reduction process	-	GO:0016491:oxidoreductase activity;GO:0030151:molybdenum ion binding	gnl|CDD|226978;COG4631, XdhB, Xanthine dehydrogenase, molybdopterin-binding subunit B [Nucleotide transport and metabolism].
gene-28_2	1023	3319	801.22	2993	715.02	3103	719	3024	495.92	3556	510.32	2340	392.33	3330.48	-1.279	0.109758	-11.653	2.21583e-31	1.03215e-30	Down	28_2	scaffold28	744	1766	28_2	isocitrate/isopropylmalate dehydrogenase family protein [Asaia platycodi]	GO:0055114:oxidation-reduction process	-	GO:0000287:magnesium ion binding;GO:0016616:oxidoreductase activity, acting on the CH-OH group of donors, NAD or NADP as acceptor;GO:0051287:NAD binding	gnl|CDD|223549;COG0473, LeuB, Isocitrate/isopropylmalate dehydrogenase [Amino acid transport and metabolism].
gene-2_10	828	2477	738.78	2381	702.77	2200	629.81	2162	438.06	2525	447.7	1489	308.44	2439.48	-1.39471	0.124992	-11.1584	6.51308e-29	2.78418e-28	Down	2_10	scaffold2	10615	11442	2_10	fatty acid hydroxylase family protein [Asaia bogorensis]	GO:0008610:lipid biosynthetic process;GO:0055114:oxidation-reduction process	-	GO:0005506:iron ion binding;GO:0016491:oxidoreductase activity	gnl|CDD|225546;COG3000, ERG3, Sterol desaturase [Lipid metabolism].
gene-2_156	1062	1281	297.88	1176	270.63	1398	312.03	1280	202.2	1594	220.35	1510	243.87	1445.4	-1.0047	0.105178	-9.55237	1.26758e-21	4.25533e-21	Down	2_156	scaffold2	172498	173559	2_156	hypothetical protein [Asaia bogorensis]	GO:0045454:cell redox homeostasis;GO:0055114:oxidation-reduction process	-	GO:0016209:antioxidant activity;GO:0016491:oxidoreductase activity	gnl|CDD|223600;COG0526, TrxA, Thiol-disulfide isomerase and thioredoxins [Posttranslational modification, protein turnover, chaperones / Energy production and conversion].
gene-2_171	387	564	359.9	549	346.7	614	376.08	201	87.13	213	80.8	194	85.98	498.893	-2.68884	0.120461	-22.3212	2.30004e-110	6.52744e-109	Down	2_171	scaffold2	189324	189710	2_171	MULTISPECIES: peptide-methionine (R)-S-oxide reductase [Asaia]	GO:0055114:oxidation-reduction process	-	GO:0033743:peptide-methionine (R)-S-oxide reductase activity	gnl|CDD|223307;COG0229, COG0229, Conserved domain frequently associated with peptide methionine sulfoxide reductase [Posttranslational modification, protein turnover, chaperones].
gene-2_46	2418	9629	983.43	10510	1062.27	9946	975.02	8203	569.14	9230	560.41	5607	397.72	10028.7	-1.582	0.123812	-12.7775	2.19111e-37	1.22105e-36	Down	2_46	scaffold2	48564	50981	2_46	MULTISPECIES: glucose/quinate/shikimate family membrane-bound PQQ-dependent dehydrogenase [Asaia]	GO:0055114:oxidation-reduction process	GO:0016021:integral component of membrane;GO:0030288:outer membrane-bounded periplasmic space	GO:0016614:oxidoreductase activity, acting on CH-OH group of donors;GO:0048038:quinone binding	gnl|CDD|227326;COG4993, Gcd, Glucose dehydrogenase [Carbohydrate transport and metabolism].
gene-2_77	1389	1096	194.86	985	173.31	1352	230.73	1013	122.35	1132	119.65	1170	144.47	1223.17	-1.23338	0.122035	-10.1067	5.15814e-24	1.85778e-23	Down	2_77	scaffold2	81268	82656	2_77	glutathione-disulfide reductase [Asaia bogorensis]	GO:0045454:cell redox homeostasis;GO:0055114:oxidation-reduction process	-	GO:0009055:electron transfer activity;GO:0016491:oxidoreductase activity;GO:0016668:oxidoreductase activity, acting on a sulfur group of donors, NAD(P) as acceptor;GO:0050660:flavin adenine dinucleotide binding	gnl|CDD|224169;COG1249, Lpd, Pyruvate/2-oxoglutarate dehydrogenase complex, dihydrolipoamide dehydrogenase (E3) component, and related enzymes [Energy production and conversion].
gene-2_78	885	3379	942.9	3794	1047.71	3576	957.8	939	178	976	161.91	798	154.66	2984.49	-3.17242	0.0894599	-35.4619	1.90051e-275	6.47228e-273	Down	2_78	scaffold2	82773	83657	2_78	MULTISPECIES: ferredoxin--NADP reductase [Asaia]	GO:0055114:oxidation-reduction process	-	GO:0004324:ferredoxin-NADP+ reductase activity;GO:0016491:oxidoreductase activity	gnl|CDD|223949;COG1018, Hmp, Flavodoxin reductases (ferredoxin-NADPH reductases) family 1 [Energy production and conversion].
gene-2_96	1506	1318	216.13	1342	217.78	1517	238.77	1474	164.2	1643	160.17	1451	165.25	1544.84	-1.06039	0.0899678	-11.7863	4.59027e-32	2.21214e-31	Down	2_96	scaffold2	103286	104791	2_96	rubredoxin-NAD+ reductase [Asaia bogorensis NBRC 16594]	GO:0055114:oxidation-reduction process	-	GO:0016491:oxidoreductase activity;GO:0050660:flavin adenine dinucleotide binding;GO:0051537:2 iron, 2 sulfur cluster binding	gnl|CDD|223523;COG0446, HcaD, Uncharacterized NAD(FAD)-dependent dehydrogenases [General function prediction only].
gene-30_12	1989	42844	5319.55	45855	5634.28	43474	5181.02	44451	3749.31	46391	3424.17	36148	3117.15	46954.2	-1.24906	0.10172	-12.2794	1.16816e-34	6.0276e-34	Down	30_12	scaffold30	12768	14756	30_12	MULTISPECIES: cytochrome o ubiquinol oxidase subunit I [Asaia]	GO:0009060:aerobic respiration;GO:0055114:oxidation-reduction process	GO:0016021:integral component of membrane	GO:0004129:cytochrome-c oxidase activity;GO:0016682:oxidoreductase activity, acting on diphenols and related substances as donors, oxygen as acceptor;GO:0020037:heme binding	gnl|CDD|223913;COG0843, CyoB, Heme/copper-type cytochrome/quinol oxidases, subunit 1 [Energy production and conversion].
gene-31_8	1371	12307	2216.84	11802	2103.8	14529	2512	9501	1162.62	9990	1069.76	8800	1100.91	12765.7	-1.63616	0.102736	-15.9259	4.1913e-57	3.6809e-56	Down	31_8	scaffold31	12549	13919	31_8	NAD-dependent succinate-semialdehyde dehydrogenase [Asaia bogorensis]	GO:0055114:oxidation-reduction process	-	GO:0016491:oxidoreductase activity;GO:0016620:oxidoreductase activity, acting on the aldehyde or oxo group of donors, NAD or NADP as acceptor	gnl|CDD|223944;COG1012, PutA, NAD-dependent aldehyde dehydrogenases [Energy production and conversion].
gene-32_2	1638	2946	444.16	2643	394.34	2827	409.1	1126	115.33	1325	118.76	1395	146.07	2532.31	-2.3136	0.109391	-21.1497	2.77538e-99	6.44434e-98	Down	32_2	scaffold32	1674	3311	32_2	aldehyde dehydrogenase [Asaia bogorensis]	GO:0055114:oxidation-reduction process	-	GO:0016491:oxidoreductase activity;GO:0016620:oxidoreductase activity, acting on the aldehyde or oxo group of donors, NAD or NADP as acceptor	gnl|CDD|223944;COG1012, PutA, NAD-dependent aldehyde dehydrogenases [Energy production and conversion].
gene-39_17	675	32	11.71	41	14.84	28	9.83	32	7.95	43	9.35	22	5.59	35.7228	-1.23283	0.316011	-3.90124	9.5703e-05	0.000152696	Down	39_17	scaffold39	13959	14633	39_17	AhpC/TSA family protein [Asaia bogorensis]	GO:0045454:cell redox homeostasis;GO:0055114:oxidation-reduction process	-	GO:0016209:antioxidant activity;GO:0016491:oxidoreductase activity	gnl|CDD|224146;COG1225, Bcp, Peroxiredoxin [Posttranslational modification, protein turnover, chaperones].
gene-3_145	1206	738	151.12	787	159.48	962	189.08	800	111.29	963	117.23	749	106.52	895.173	-1.17722	0.10809	-10.8912	1.27008e-27	5.1973e-27	Down	3_145	scaffold3	157887	159092	3_145	ferredoxin--NADP reductase [Asaia sp. SF2.1]	GO:0055114:oxidation-reduction process	-	GO:0004324:ferredoxin-NADP+ reductase activity;GO:0016491:oxidoreductase activity	gnl|CDD|223566;COG0492, TrxB, Thioredoxin reductase [Posttranslational modification, protein turnover, chaperones].
gene-3_147	1260	1839	360.44	1830	354.95	1760	331.1	1278	170.16	1512	176.17	1652	224.88	1848.28	-1.47301	0.112093	-13.141	1.91706e-39	1.11073e-38	Down	3_147	scaffold3	160294	161553	3_147	MULTISPECIES: D-amino acid dehydrogenase small subunit [Asaia]	GO:0055114:oxidation-reduction process	-	GO:0016491:oxidoreductase activity	gnl|CDD|223737;COG0665, DadA, Glycine/D-amino acid oxidases (deaminating) [Amino acid transport and metabolism].
gene-3_156	471	927	486.05	934	484.63	907	456.46	440	156.72	539	168.01	498	181.35	854.814	-2.09458	0.103461	-20.2451	3.9265e-91	7.33825e-90	Down	3_156	scaffold3	168947	169417	3_156	MULTISPECIES: NADPH-dependent 7-cyano-7-deazaguanine reductase QueF [Asaia]	GO:0008616:queuosine biosynthetic process;GO:0055114:oxidation-reduction process	GO:0005737:cytoplasm	GO:0033739:preQ1 synthase activity;GO:0046857:oxidoreductase activity, acting on other nitrogenous compounds as donors, with NAD or NADP as acceptor	gnl|CDD|223851;COG0780, COG0780, Enzyme related to GTP cyclohydrolase I [General function prediction only].
gene-3_224	990	1466	365.69	1397	344.86	1572	376.39	1485	251.65	1860	275.83	1481	256.58	1636.68	-1.07401	0.0914409	-11.7454	7.45826e-32	3.56068e-31	Down	3_224	scaffold3	235183	236172	3_224	aldo/keto reductase [Beijerinckia indica]	GO:0055114:oxidation-reduction process	-	GO:0016491:oxidoreductase activity	gnl|CDD|223739;COG0667, Tas, Predicted oxidoreductases (related to aryl-alcohol dehydrogenases) [Energy production and conversion].
gene-3_267	885	4695	1310.12	4169	1151.27	5148	1378.85	3887	736.85	4193	695.57	4344	841.89	4875.18	-1.35728	0.110658	-12.2655	1.38711e-34	7.13338e-34	Down	3_267	scaffold3	273556	274440	3_267	aldo/keto reductase [Asaia platycodi]	GO:0055114:oxidation-reduction process	-	GO:0016491:oxidoreductase activity	gnl|CDD|223739;COG0667, Tas, Predicted oxidoreductases (related to aryl-alcohol dehydrogenases) [Energy production and conversion].
gene-3_3	1461	20396	3447.58	18809	3146.32	23692	3843.9	15138	1738.29	16611	1669.18	19837	2328.81	21429.8	-1.46169	0.134938	-10.8323	2.42063e-27	9.8529e-27	Down	3_3	scaffold3	1634	3094	3_3	catalase [Asaia astilbis]	GO:0006979:response to oxidative stress;GO:0042744:hydrogen peroxide catabolic process;GO:0055114:oxidation-reduction process	-	GO:0004096:catalase activity;GO:0020037:heme binding	gnl|CDD|223824;COG0753, KatE, Catalase [Inorganic ion transport and metabolism].
gene-3_6	1122	133	29.27	122	26.57	128	27.04	102	15.25	126	16.49	115	17.58	133.53	-1.34417	0.175199	-7.67223	1.6903e-14	4.428e-14	Down	3_6	scaffold3	4916	6037	3_6	gfo/Idh/MocA family oxidoreductase [Asaia prunellae]	GO:0055114:oxidation-reduction process	-	GO:0016491:oxidoreductase activity	gnl|CDD|223745;COG0673, MviM, Predicted dehydrogenases and related proteins [General function prediction only].
gene-3_8	1014	445	108.38	413	99.54	417	97.48	114	18.86	143	20.7	129	21.82	361.806	-2.90668	0.137793	-21.0946	8.92415e-99	2.04123e-97	Down	3_8	scaffold3	7694	8707	3_8	gfo/Idh/MocA family oxidoreductase [Asaia platycodi]	GO:0019310:inositol catabolic process;GO:0055114:oxidation-reduction process	-	GO:0016491:oxidoreductase activity;GO:0050112:inositol 2-dehydrogenase activity	gnl|CDD|223745;COG0673, MviM, Predicted dehydrogenases and related proteins [General function prediction only].
gene-3_94	531	659	306.49	604	277.99	801	357.57	440	139.02	525	145.15	420	135.66	667.54	-1.76547	0.11938	-14.7887	1.73305e-49	1.29556e-48	Down	3_94	scaffold3	102212	102742	3_94	superoxide dismutase [Asaia astilbis]	GO:0006801:superoxide metabolic process;GO:0055114:oxidation-reduction process	-	GO:0004784:superoxide dismutase activity;GO:0046872:metal ion binding	gnl|CDD|224943;COG2032, SodC, Cu/Zn superoxide dismutase [Inorganic ion transport and metabolism].
gene-3_95	1119	293	64.66	272	59.41	297	62.91	227	34.03	330	43.3	165	25.29	293.711	-1.45909	0.163298	-8.93515	4.0664e-19	1.26021e-18	Down	3_95	scaffold3	103103	104221	3_95	catalase family peroxidase [Asaia sp. SF2.1]	GO:0006979:response to oxidative stress;GO:0055114:oxidation-reduction process	-	GO:0004096:catalase activity;GO:0020037:heme binding	gnl|CDD|223824;COG0753, KatE, Catalase [Inorganic ion transport and metabolism].
gene-3_99	993	2792	694.36	2575	633.75	3243	774.14	1737	293.46	2210	326.74	1307	225.75	2723.93	-1.91259	0.123628	-15.4705	5.48442e-54	4.45882e-53	Down	3_99	scaffold3	106693	107685	3_99	putative aldo/keto reductase [Asaia platycodi SF2.1]	GO:0055114:oxidation-reduction process	-	GO:0016491:oxidoreductase activity	gnl|CDD|223739;COG0667, Tas, Predicted oxidoreductases (related to aryl-alcohol dehydrogenases) [Energy production and conversion].
gene-41_11	1002	90	22.18	90	21.95	77	18.22	68	11.39	83	12.16	69	11.81	88.4469	-1.40645	0.20712	-6.79052	1.11732e-11	2.5807e-11	Down	41_11	scaffold41	11000	12001	41_11	inositol 2-dehydrogenase [Asaia platycodi]	GO:0055114:oxidation-reduction process	-	GO:0016491:oxidoreductase activity	gnl|CDD|223745;COG0673, MviM, Predicted dehydrogenases and related proteins [General function prediction only].
gene-41_9	1215	156	31.71	147	29.57	125	24.39	93	12.84	116	14.02	114	16.09	142.795	-1.58835	0.180359	-8.80658	1.29025e-18	3.92322e-18	Down	41_9	scaffold41	8650	9864	41_9	MULTISPECIES: gfo/Idh/MocA family oxidoreductase [Asaia]	GO:0055114:oxidation-reduction process	-	GO:0016491:oxidoreductase activity	gnl|CDD|223745;COG0673, MviM, Predicted dehydrogenases and related proteins [General function prediction only].
gene-48_5	3582	1274	87.83	1225	83.58	1043	69.02	521	24.4	752	30.82	478	22.89	1078	-2.21766	0.125344	-17.6926	4.77961e-70	5.57016e-69	Down	48_5	scaffold48	4038	7619	48_5	bifunctional proline dehydrogenase/L-glutamate gamma-semialdehyde dehydrogenase PutA [Asaia platycodi]	GO:0006355:regulation of transcription, DNA-templated;GO:0006561:proline biosynthetic process;GO:0010133:proline catabolic process to glutamate;GO:0055114:oxidation-reduction process	-	GO:0003700:DNA-binding transcription factor activity;GO:0003842:1-pyrroline-5-carboxylate dehydrogenase activity;GO:0004657:proline dehydrogenase activity;GO:0016491:oxidoreductase activity;GO:0016620:oxidoreductase activity, acting on the aldehyde or oxo group of donors, NAD or NADP as acceptor	gnl|CDD|226683;COG4230, COG4230, Delta 1-pyrroline-5-carboxylate dehydrogenase [Energy production and conversion].
gene-4_24	510	4822	2334.95	4277	2049.54	4212	1957.67	3078	1012.52	3443	991.11	3636	1222.82	4456.32	-1.57559	0.113196	-13.9191	4.84716e-44	3.25089e-43	Down	4_24	scaffold4	20764	21273	4_24	MULTISPECIES: NADH-quinone oxidoreductase subunit NuoE [Asaia]	GO:0055114:oxidation-reduction process	-	GO:0016491:oxidoreductase activity	gnl|CDD|224817;COG1905, NuoE, NADH:ubiquinone oxidoreductase 24 kD subunit [Energy production and conversion].
gene-4_25	1779	14592	2025.62	15275	2098.42	15316	2040.75	12227	1153.05	12984	1071.49	10050	968.94	15157.9	-1.54927	0.0956116	-16.2038	4.74032e-59	4.40275e-58	Down	4_25	scaffold4	21260	23038	4_25	MULTISPECIES: NADH-quinone oxidoreductase subunit C/D [Asaia]	GO:0055114:oxidation-reduction process	-	GO:0008137:NADH dehydrogenase (ubiquinone) activity;GO:0016651:oxidoreductase activity, acting on NAD(P)H;GO:0048038:quinone binding;GO:0051287:NAD binding	gnl|CDD|223722;COG0649, NuoD, NADH:ubiquinone oxidoreductase 49 kD subunit 7 [Energy production and conversion].
gene-4_29	1503	3737	614.02	3023	491.55	4177	658.76	2573	287.2	3069	299.77	2985	340.64	3686.46	-1.52932	0.120054	-12.7387	3.60556e-37	1.98403e-36	Down	4_29	scaffold4	26362	27864	4_29	glucose-6-phosphate dehydrogenase [Asaia bogorensis]	GO:0006006:glucose metabolic process;GO:0055114:oxidation-reduction process	-	GO:0004345:glucose-6-phosphate dehydrogenase activity;GO:0050661:NADP binding	gnl|CDD|223441;COG0364, Zwf, Glucose-6-phosphate 1-dehydrogenase [Carbohydrate transport and metabolism].
gene-4_44	846	1159	338.32	1036	299.28	1346	377.13	674	133.66	791	137.27	892	180.84	1145.76	-1.76635	0.129678	-13.6211	3.00018e-42	1.92375e-41	Down	4_44	scaffold4	43335	44180	4_44	MULTISPECIES: aldo/keto reductase [Asaia]	GO:0055114:oxidation-reduction process	-	GO:0016491:oxidoreductase activity	gnl|CDD|223729;COG0656, ARA1, Aldo/keto reductases, related to diketogulonate reductase [General function prediction only].
gene-4_57	1020	31929	7730.45	28786	6897.12	30823	7163.01	6374	1048.38	7172	1032.28	6088	1023.72	25092.5	-3.40929	0.0984606	-34.626	1.02738e-262	3.14893e-260	Down	4_57	scaffold4	58853	59872	4_57	MULTISPECIES: type I glyceraldehyde-3-phosphate dehydrogenase [Asaia]	GO:0006006:glucose metabolic process;GO:0055114:oxidation-reduction process	-	GO:0016620:oxidoreductase activity, acting on the aldehyde or oxo group of donors, NAD or NADP as acceptor;GO:0050661:NADP binding;GO:0051287:NAD binding	gnl|CDD|223135;COG0057, GapA, Glyceraldehyde-3-phosphate dehydrogenase/erythrose-4-phosphate dehydrogenase [Carbohydrate transport and metabolism].
gene-4_68	627	3192	1257.23	2433	948.33	2510	948.91	2380	636.82	3061	716.72	1592	435.5	2805.3	-1.40662	0.25164	-5.58982	2.27309e-08	4.43476e-08	Down	4_68	scaffold4	71933	72559	4_68	MULTISPECIES: hypothetical protein [Asaia]	GO:0055114:oxidation-reduction process	-	GO:0016705:oxidoreductase activity, acting on paired donors, with incorporation or reduction of molecular oxygen	gnl|CDD|225052;COG2141, COG2141, Coenzyme F420-dependent N5,N10-methylene tetrahydromethanopterin reductase and related flavin-dependent oxidoreductases [Energy production and conversion].
gene-5_125	747	1448	478.7	1320	431.86	1277	405.22	1054	236.71	1247	245.08	627	143.96	1331.23	-1.66945	0.149735	-11.1494	7.20869e-29	3.07297e-28	Down	5_125	scaffold5	131509	132255	5_125	pyrroloquinoline quinone biosynthesis protein PqqC [Asaia platycodi]	GO:0018189:pyrroloquinoline quinone biosynthetic process;GO:0055114:oxidation-reduction process	-	-	gnl|CDD|227711;COG5424, COG5424, Pyrroloquinoline quinone (Coenzyme PQQ) biosynthesis protein C [Coenzyme metabolism].
gene-5_148	936	1025	270.44	993	259.27	1210	306.43	899	161.13	1124	176.3	1053	192.96	1144.21	-1.25813	0.107725	-11.6791	1.63038e-31	7.62916e-31	Down	5_148	scaffold5	159913	160848	5_148	MULTISPECIES: 2-hydroxyacid dehydrogenase [Asaia]	GO:0055114:oxidation-reduction process	-	GO:0016616:oxidoreductase activity, acting on the CH-OH group of donors, NAD or NADP as acceptor;GO:0051287:NAD binding	gnl|CDD|223980;COG1052, LdhA, Lactate dehydrogenase and related dehydrogenases [Energy production and conversion / Coenzyme metabolism / General function prediction only].
gene-5_46	1464	10968	1850.15	9300	1552.49	10077	1631.59	3984	456.54	4613	462.59	3876	454.1	8976.68	-2.47463	0.103268	-23.9631	6.75219e-127	2.61968e-125	Down	5_46	scaffold5	43572	45035	5_46	mannitol dehydrogenase family protein [Asaia bogorensis]	GO:0055114:oxidation-reduction process	-	GO:0003824:catalytic activity;GO:0016491:oxidoreductase activity;GO:0050662:coenzyme binding	gnl|CDD|223324;COG0246, MtlD, Mannitol-1-phosphate/altronate dehydrogenases [Carbohydrate transport and metabolism].
gene-5_9	1260	1650	323.39	1485	288.03	1781	335.05	1277	170.03	1487	173.26	1283	174.65	1673.87	-1.47223	0.0969768	-15.1813	4.7057e-52	3.66996e-51	Down	5_9	scaffold5	5855	7114	5_9	gamma-glutamyl phosphate reductase [Asaia bogorensis NBRC 16594]	GO:0006561:proline biosynthetic process;GO:0055114:oxidation-reduction process	-	GO:0004350:glutamate-5-semialdehyde dehydrogenase activity;GO:0016491:oxidoreductase activity;GO:0016620:oxidoreductase activity, acting on the aldehyde or oxo group of donors, NAD or NADP as acceptor;GO:0050661:NADP binding	gnl|CDD|223093;COG0014, ProA, Gamma-glutamyl phosphate reductase [Amino acid transport and metabolism].
gene-6_130	870	8001	2271.14	7239	2033.51	8744	2382.38	2438	470.13	2724	459.67	3139	618.84	6920.34	-2.70538	0.12521	-21.6068	1.55136e-103	3.83461e-102	Down	6_130	scaffold6	152092	152961	6_130	hypothetical protein [Asaia bogorensis]	GO:0055114:oxidation-reduction process	-	GO:0016491:oxidoreductase activity	gnl|CDD|223729;COG0656, ARA1, Aldo/keto reductases, related to diketogulonate reductase [General function prediction only].
gene-6_90	1521	1967	319.37	2362	379.52	2538	395.53	1788	197.22	2091	201.83	1831	206.47	2338.51	-1.45303	0.0928488	-15.6495	3.35034e-55	2.79803e-54	Down	6_90	scaffold6	100897	102417	6_90	GMC family oxidoreductase [Asaia prunellae]	GO:0055114:oxidation-reduction process	-	GO:0016614:oxidoreductase activity, acting on CH-OH group of donors;GO:0050660:flavin adenine dinucleotide binding	gnl|CDD|225186;COG2303, BetA, Choline dehydrogenase and related flavoproteins [Amino acid transport and metabolism].
gene-7_24	1245	12025	2385.26	10683	2097.06	11352	2161.34	2265	305.21	2823	332.89	1952	268.92	9305.41	-3.46962	0.108221	-32.0606	1.56167e-225	2.65918e-223	Down	7_24	scaffold7	22467	23711	7_24	glucose-6-phosphate dehydrogenase [Asaia bogorensis]	GO:0006006:glucose metabolic process;GO:0055114:oxidation-reduction process	-	GO:0004345:glucose-6-phosphate dehydrogenase activity;GO:0050661:NADP binding	gnl|CDD|223441;COG0364, Zwf, Glucose-6-phosphate 1-dehydrogenase [Carbohydrate transport and metabolism].
gene-7_25	996	15357	3807.74	13545	3323.58	15282	3636.98	8636	1454.65	9511	1401.92	9296	1600.83	14087.1	-1.87322	0.105408	-17.7712	1.18217e-70	1.40986e-69	Down	7_25	scaffold7	23846	24841	7_25	MULTISPECIES: decarboxylating 6-phosphogluconate dehydrogenase [Asaia]	GO:0006098:pentose-phosphate shunt;GO:0055114:oxidation-reduction process	-	GO:0004616:phosphogluconate dehydrogenase (decarboxylating) activity;GO:0016491:oxidoreductase activity;GO:0050661:NADP binding	gnl|CDD|223954;COG1023, Gnd, Predicted 6-phosphogluconate dehydrogenase [Carbohydrate transport and metabolism].
gene-7_56	1236	1493	298.31	1269	250.92	1456	279.23	1323	179.58	1571	186.6	1367	189.7	1523.77	-1.17911	0.101116	-11.661	2.01593e-31	9.41892e-31	Down	7_56	scaffold7	58198	59433	7_56	MULTISPECIES: NAD(P)/FAD-dependent oxidoreductase [Asaia]	GO:0055114:oxidation-reduction process	-	GO:0016491:oxidoreductase activity	gnl|CDD|224172;COG1252, Ndh, NADH dehydrogenase, FAD-containing subunit [Energy production and conversion].
gene-7_71	462	2882	1540.54	2464	1303.42	2867	1470.98	2794	1014.59	3323	1055.95	2995	1111.89	3056.51	-1.0431	0.0989782	-10.5386	5.73175e-26	2.21536e-25	Down	7_71	scaffold7	79075	79536	7_71	MULTISPECIES: thioredoxin-dependent thiol peroxidase [Asaia]	GO:0045454:cell redox homeostasis;GO:0055114:oxidation-reduction process	-	GO:0016209:antioxidant activity;GO:0016491:oxidoreductase activity	gnl|CDD|224146;COG1225, Bcp, Peroxiredoxin [Posttranslational modification, protein turnover, chaperones].
gene-8_1	558	9	3.98	16	7.01	21	8.92	15	4.51	26	6.84	7	2.15	16.5031	-1.08992	0.469232	-2.32278	0.0201909	0.0263453	Down	8_1	scaffold8	91	648	8_1	alkene reductase [Asaia bogorensis]	GO:0055114:oxidation-reduction process	-	GO:0003824:catalytic activity;GO:0010181:FMN binding;GO:0016491:oxidoreductase activity	gnl|CDD|224814;COG1902, NemA, NADH:flavin oxidoreductases, Old Yellow Enzyme family [Energy production and conversion].
gene-8_109	564	4737	2074.17	4711	2041.37	4812	2022.4	2609	776.07	3158	822.03	2804	852.72	4507.79	-1.92534	0.0866581	-22.2177	2.31606e-109	6.5126e-108	Down	8_109	scaffold8	134530	135093	8_109	MULTISPECIES: peroxiredoxin [Asaia]	GO:0006979:response to oxidative stress;GO:0045454:cell redox homeostasis;GO:0055114:oxidation-reduction process	-	GO:0016209:antioxidant activity;GO:0016491:oxidoreductase activity;GO:0051920:peroxiredoxin activity	gnl|CDD|223527;COG0450, AhpC, Peroxiredoxin [Posttranslational modification, protein turnover, chaperones].
gene-8_114	537	33848	15566	32052	14587	37105	16378.7	10437	3260.67	12172	3327.7	12064	3853.23	29588.2	-2.75299	0.107984	-25.4943	2.27821e-143	1.20392e-141	Down	8_114	scaffold8	140755	141291	8_114	MULTISPECIES: DNA starvation/stationary phase protection protein Dps [Asaia]	GO:0006879:cellular iron ion homeostasis;GO:0055114:oxidation-reduction process	-	GO:0008199:ferric iron binding;GO:0016722:oxidoreductase activity, oxidizing metal ions	gnl|CDD|223854;COG0783, Dps, DNA-binding ferritin-like protein (oxidative damage protectant) [Inorganic ion transport and metabolism].
gene-8_35	2046	2383	287.63	2085	249.05	2279	264.03	954	78.23	1124	80.65	1025	85.93	2031.53	-2.31039	0.0991515	-23.3016	4.27178e-120	1.52244e-118	Down	8_35	scaffold8	45160	47205	8_35	cytochrome ubiquinol oxidase subunit I [Asaia bogorensis]	GO:0009060:aerobic respiration;GO:0055114:oxidation-reduction process	GO:0016021:integral component of membrane	GO:0004129:cytochrome-c oxidase activity;GO:0020037:heme binding	gnl|CDD|223913;COG0843, CyoB, Heme/copper-type cytochrome/quinol oxidases, subunit 1 [Energy production and conversion].
gene-8_58	879	117	32.87	126	35.03	202	54.47	71	13.55	109	18.21	72	14.05	138.181	-1.99854	0.210185	-9.50847	1.93493e-21	6.46735e-21	Down	8_58	scaffold8	72905	73783	8_58	NAD(P)-dependent oxidoreductase [Asaia bogorensis]	GO:0055114:oxidation-reduction process	-	GO:0016491:oxidoreductase activity;GO:0050661:NADP binding;GO:0051287:NAD binding	gnl|CDD|224995;COG2084, MmsB, 3-hydroxyisobutyrate dehydrogenase and related beta-hydroxyacid dehydrogenases [Lipid metabolism].
gene-8_64	1080	14501	3315.84	15053	3406.32	17756	3897.1	7906	1228.11	8611	1170.54	7487	1189.03	14452.7	-2.16444	0.0977459	-22.1436	1.20329e-108	3.3226e-107	Down	8_64	scaffold8	82586	83665	8_64	MULTISPECIES: alkene reductase [Asaia]	GO:0055114:oxidation-reduction process	-	GO:0003824:catalytic activity;GO:0010181:FMN binding;GO:0016491:oxidoreductase activity	gnl|CDD|224814;COG1902, NemA, NADH:flavin oxidoreductases, Old Yellow Enzyme family [Energy production and conversion].
gene-9_28	1650	3236	484.33	2342	346.89	3084	443.05	1138	115.71	1268	112.82	1148	119.33	2564.63	-2.47307	0.12204	-20.2644	2.65069e-91	4.98428e-90	Down	9_28	scaffold9	31062	32711	9_28	GMC family oxidoreductase [Asaia platycodi]	GO:0055114:oxidation-reduction process	-	GO:0016614:oxidoreductase activity, acting on CH-OH group of donors;GO:0050660:flavin adenine dinucleotide binding	gnl|CDD|225186;COG2303, BetA, Choline dehydrogenase and related flavoproteins [Amino acid transport and metabolism].
gene-9_69	1644	5334	801.26	6455	959.58	6169	889.47	4219	430.54	5258	469.54	3565	371.93	5902.3	-1.6571	0.102792	-16.121	1.8177e-58	1.6386e-57	Down	9_69	scaffold9	83102	84745	9_69	GMC family oxidoreductase [Neokomagataea thailandica]	GO:0055114:oxidation-reduction process	-	GO:0016614:oxidoreductase activity, acting on CH-OH group of donors;GO:0050660:flavin adenine dinucleotide binding	gnl|CDD|225186;COG2303, BetA, Choline dehydrogenase and related flavoproteins [Amino acid transport and metabolism].
gene-9_7	1128	4532	992.2	4456	965.43	5004	1051.55	4394	653.52	4766	620.3	3356	510.29	4865.87	-1.35549	0.105589	-12.8375	1.01148e-37	5.66764e-37	Down	9_7	scaffold9	6950	8077	9_7	iditol 2-dehydrogenase [Asaia bogorensis]	GO:0055114:oxidation-reduction process	-	GO:0016491:oxidoreductase activity	gnl|CDD|223991;COG1063, Tdh, Threonine dehydrogenase and related Zn-dependent dehydrogenases [Amino acid transport and metabolism / General function prediction only].
gene-9_82	2322	5424	576.87	4962	522.25	5268	537.78	2958	213.72	3444	217.75	2626	193.97	4908.01	-1.98945	0.0951911	-20.8995	5.40658e-97	1.16698e-95	Down	9_82	scaffold9	98838	101159	9_82	formate dehydrogenase [Asaia bogorensis]	GO:0055114:oxidation-reduction process	-	GO:0008863:formate dehydrogenase (NAD+) activity;GO:0016491:oxidoreductase activity;GO:0030151:molybdenum ion binding;GO:0043546:molybdopterin cofactor binding;GO:0051539:4 iron, 4 sulfur cluster binding	gnl|CDD|223321;COG0243, BisC, Anaerobic dehydrogenases, typically selenocysteine-containing [Energy production and conversion].
